# Supplementary material for: The CbbQO-type rubisco activases encoded in carboxysome gene clusters can activate carboxysomal form IA rubiscos
Source: J Biol Chem. 2021 Dec 8;298(1):101476. doi: 10.1016/j.jbc.2021.101476 (PMC8718961; doi:10.1016/j.jbc.2021.101476)
Supplement: Dataset S1 [file mmc2.zip]

Archive with 4 entries (4 files):
- CbbL_sequences.fa
- CbbO_sequences.fa
- CbbQ_sequences.fa
- CbbS_sequences.fa
