# Supplementary material for: The CbbQO-type rubisco activases encoded in carboxysome gene clusters can activate carboxysomal form IA rubiscos
Source: J Biol Chem. 2021 Dec 8;298(1):101476. doi: 10.1016/j.jbc.2021.101476 (PMC8718961; doi:10.1016/j.jbc.2021.101476)
Supplement: Dataset S1 [file mmc2.zip › CbbL_sequences.fa]

>AfCbbL1
MAVKTYNAGVKDYRNTYWEPDYSVKDTDILAVFKITPQAGVDREEAAAAVAAESSTGTWT
TVWTDLLTDLDYYKGRAYRIEDVPGDDTCFYAFIAYPIDLFEEGSVVNVFTSLVGNVFGF
KAVRALRLEDVRFPIAYVKTCGGPPHGIQVERDIMNKYGRPLLGCTIKPKLGLSAKNYGR
ACYEGLRGGLDFTKDDENVNSQPFMRWRQRFDFVMEAIQKAEAETGERKGHYLNVTAPTP
EEMYKRAEYAKEIGAPIIMHDYITGGFCANTGLANWCRDNGMLLHIHRAMHAVLDRNPHH
GIHFRVLTKILRLSGGDHLHSGTVVGKLEGDREATLGWIDIMRDRFIKEDRSRGIFFDQD
WGSMPGVMPVASGGIHVWHMPALVTIFGDDSVLQFGGGTLGHPWGNAAGAAANRVALEAC
VEARNRGVAIEKEGKAVLTEAAKHSPELKIAMETWKEIKFEFDTVDKLDVAHK

>Hydrogenovibrio marinus_IAQ
MAKTYNAGVKEYRETYWMPEYEPKDSDFLACFKVVPQPGVPREEIAAAVA
AESSTGTWTTVWTDLLTDLDYYKGRAYRIEDVPGDDSAFYAFIAYPIDLF
EEGSIVSVMTSLVGNVFGFKALRSIRLEDIRFPLAYVMTCGGPPHGIQVE
RDKMDKYGRPMLGCTIKPKLGLSAKNYGRAVYECLRGGLDFTKDDENVTS
QPFMRWRDRFLFCQDAIEKAQAETGERKGHYLNVTAGTPEEMYERAEFAK
EIGSPIVMHDFLTGGLTANTGLANYCRKNGLLLHIHRAMHGVIDRNPMHG
IHFRVLSKVLRLSGGDHLHSGTVVGKLEGDREATLGWIDIMRDSFIAEDR
SRGIMFDQDFGAMPGVIPVASGGIHVWHMPALVAIFGDDSVLQFGGGTLG
HPWGNAAGAAANRVALEACVQARNEGQEIEKNGKEILTNAAKHSPELKIA
METWKEIKFEFDTVDKLDVSHK

>Rhodobacter sphaeroides ATCC 17025_IAQ
MAAKTYDAGVKDYRSIYWEPQYQVKDSDILAVFKVVPQPGVSREEAAAAV
AAESSTATWTTVWTDLLTDLDYYKGRAYAIEDVPGSDEAFYAFIAYPMDL
FEEGSVVNVFTSLVGNVFGFKAVRALRLEDVRFPLWFVMTCPGAPHGMKV
ERDLLDKYGRPLLGCTIKPKLGLSAKNYGRAVYECLRGGLDFTKDDENVN
SQPFLRWRDRFLFCQEAIEKAEAETGERKGHYMNVTAGTMEEIYERAEFA
KEIGTPIIMSDYLTVGWSAHTSLSRWCRKNGMLLHVHRAMHAVMDRNPNH
GINFRVLAKILRLMGGDHLHSGTVVGKLEGDREATIGWINLLRDRFIKAD
RSRGIFFDQDWGPQPGLFPVASGGIHVWHMPALVSIFGNDSVLQFGGGTL
GHPWGNAAGACANRFALEACVQARNDGRNLEKEGKEILTKAAQTSPELRM
AMETWKEVRFEFDTVDKLDVQHR

>Rhodobacter capsulatus B6_IAQ
MAAKTYDAGVKDYRSIYWEPQYQVKDSDILAVFKVVPQPGVSREEAAAAV
AAESSTATWTTVWTDLLTDLDYYKGRAYAIEDVPGSDEAFYAFIAYPMDL
FEEGSVVNVFTSLVGNVFGFKAVRALRLEDVRFPLWFVMTCPGAPHGMKV
ERDLLDKYGRPLLGCTIKPKLGLAAKNYGRAVYECLRGGLDFTKDDENVN
SQPFLRWRDRFLFCQEAIQKAEAETGERKGHYMNVTAGTMEEIYERAEFA
KEIGTPIIMSDYLTVGWAAHTSLSRWCRKNGMLLHVHRAMHAVMDRNPNH
GINFRVLAKILRLMGGDHLHSGTVVGKLEGDREATIGWINLLRDRFIKAD
RSRGIFFDQDWGPQPGLFPVASGGIHVWHMPALVSIFGNDSVLQFGGGTL
GHPWGNAAGACANRVALEACVQARNEGRHLEKEGKEILTKAAQSSPELRM
AMETWKEIKFEFDTVDKLDVQHR

>Ralstonia metallidurans_IAQ
MAAKTYNAGVKEYRQTYWTPEYTPKDTDLLACFKVTPQPGVAREEVAAAV
AAESSTGTWTTVWTDLLTDLDYYKGRAYRIEDVPGDDTCFYAFVAYPIDL
FEEGSIVNVLTSLVGNVFGFKALRALRLEDVRFPIAYVMTCGGPPHGIQV
ERDIMNKYGRPLLGCTIKPKLGLSAKNYGRAVYECLRGGLDFTKDDENVN
SQPFMRWKQRFDFVQEATEKAQRETGERKGHYLNVTAPTPEEMYKRAEYA
KEIGAPIIMHDYLTGGFCANTGLANWCRDNGMLLHIHRAMHAVLDRNPHH
GIHFRVLTKCLRLSGGDHLHSGTVVGKLEGDRDATLGWIDIMRDDFIKED
RSRGIMFDQDFGSMPGVMPVASGGIHVWHMPALVTIFGDDSVLQFGGGTL
GHPWGNAAGAAANRVALEACVEARNKGVAVEKEGKSILTEAATHSPELKI
AMETWKEIKFEFDTVDKLDVAHK

>Ferrovum sp. Zulauf-31_IAQ
MSVKKYNAGVKEYRQTYWTPEYTPKDTDLLACFKITPQPGVDREEVAAAV
AAESSTGTWTTVWTDLLTDLDHYKGRAYKIEDVPGDDTCYYAFVAYPIDL
FEEGSVVNVLTSLVGNVFGFKALRALRLEDVRFPIAYVMTCGGPPHGIQV
ERDVMNKYGRPMLGCTIKPKLGLSAKNYGRAVYECLRGGLDFTKDDENVN
SQPFMRWKQRFDFVMEAIEKAERETGERKGHYLNVTAPTPEEMYKRAEYA
RDIGAPIIMHDYLTGGLTANTGLANWCRDNGVLLHIHRAMHAVLDRNPHH
GIHFRVLTKVLRLSGGDHLHSGTVVGKLEGDREATLGWIDIMRDSYIKED
RKRGIFFDQDWGSMPGVLPVASGGIHVWHMPALVTIFGDDSVLQFGGGTL
GHPWGNAAGAAANRVALEACVEARNQGIAIEKEGKAVLTKAAEHSPELKI
AMETWKEIKFEFDTVDKLDVAHK

>Nitrosospira sp. APG3_IAQ
MAGKTYNAGVKEYRQTYWMPDYTPLDTDILACFKITPQPGVDREEAAAAV
AAESSTGTWTTVWTDLLTDLDYYKGRAYRIEDVPGDDTCFYAFIAYPIDL
FEEGSVVNVFTSLVGNVFGFKAIRGLRLEDVRFPIAYVKTCGGPPHGIQV
ERDMLNKYGRALLGCTIKPKLGLSAKNYGRAVYECLRGGLDLTKDDENVN
SQPFMRWRQRFDFVMEAIHKAERETGERKGHYLNVTAPTPEEMYKRAEYA
KEIGAPIIMHDYITGGFCANTGLANWCRNNGILLHIHRAMHAVIDRNPHH
GIHFRVLAKILRLSGGDHLHSGTVVGKLEGDRAATLGWIDLMRDSFIKED
RARGIMFDQDWGSMPGVFPVASGGIHVWHMPALVAIFGDDACLQFGGGTL
GHPWGNAAGAAANRVALEACVEARNQGVQIEKEAKAILTKAAASSPELKI
AMETWKEIKFEFDTVDKLDVAHK

>Sulfuriferula sp. AH1_IAQ
MAVKSYNAGVKEYRATYWTPEYTPLDTDILACFKITPQPGVDREEVAAAV
AAESSTGTWTTVWTDLLTDLDYYKGRAYRIEDVPGDDTCFYAFVAYPIDL
FEEGSVVNVLTSLVGNVFGFKALRALRLEDVRFPIAYVKTCGGPPQGIQV
ERDKMNKYGRPLLGCTIKPKLGLSAKNYGRAVYECLRGGLDFTKDDENVN
SQPFMRWRDRFEFVHEATLKAERETGERKGHYLNVTAPTPEEMYKRAEFA
KEIGAPIIMHDYLTGGLTANTGLANWCRNNGMLLHIHRAMHAVLDRNPHH
GIHFRVLTKVLRLSGGDHLHSGTVVGKLEGDREATLGWIDTMRDEFIKED
RSRGLFFDQDWGSMPGVLPVASGGIHVWHMPALVNIFGDDSVLQFGGGTL
GHPWGNAAGAAANRVALEACVEARNQGVAIEKEGKEILTKAAASSPELKI
AMETWKEIKFEFDTVDKLDVAHK

>Ectothiorhodospira haloalkaliphila_IAQ
MAVKTYSAGVKDYRQTYWTPEYTPRDTDILAVFKITPQPGVDREEAAAAV
AAESSTGTWTTVWTDLLTDMDYYKGRAYQIEDVPGDDECFYAFIAYPIDL
FEEGSVVNVFTSLVGNVFGFKAVRTLRLEDVRFPIAYVKTCGGPPHGIQV
ERDIMNKYGRGLLGCTIKPKLGLSAKNYGRAVYECLRGGLDFTKDDENVN
SQPFMRWRQRFDFVMEAIDKAEQETGERKGHYLNVTAPTPEEMYKRAEYA
KEIGAPIIMHDYITGGFCANTGLANWCRENGMLLHIHRAMHAVMDRHPRH
GIHFRVLAKILRLSGGDHLHTGTVVGKLEGDRDATLGWIDLLREDYVKED
RSRGIFFDQDWGSMPGVFAVASGGIHVWHMPALVSIFGDDAVFQFGGGTL
GHPWGNAAGATANRVALEACVQARNEGRELEKEGKDILTAAAGHSPELKV
AMETWKEIKFEFDTVDKLDVQHR

>Ectothiorhodospira haloalkaliphila_IAC_Q-
MSKTYDAGVKEYRDMYWTPDYVPLDTDLLACFKVTGQPGVPREEVAAAVA
AESSTGTWSTVWSELLTDLEFYKGRAYRIEDVPGDKESFYTFIAYPIDLF
EEGSIVNVLTSLVGNVFGFKALRHLRLEDIRFPIAYVKTCMGPPSGIQVE
RDKLNKYGRPLLGCTIKPKLGLSAKNYGRAVYECLRGGLDFTKDDENVNS
QPFMRWQNRFEFVAEAVAASQQETGERKGHYLNVTAPDPEEMYARAEFAK
ELGQPIIMHDYITGGFCANTGLAKWCRKNGMLLHIHRAMHAVIDRHPKHG
IHFRVLAKCLRLSGGDHLHTGTVVGKLEGDRGSTLGFVDLLRESFIPEDR
SRGIFFDQDWGSLPGVFAVASGGIHVWHMPALVTIFGDDSVLQFGGGTQG
HPWGNAAGAAANRVALEACVKARNEGREIEKEARDVLSEAARHSPELAIA
METWKEIKFEFETVDKLDQG

>Nitrosomonas europaea Nm35_IAQ
MSAKTYNAGVKEYRHTYWEPHYNVQDTDILACFKIVPQPGVDREEAAAAV
AAESSTGTWTTVWTDLLTDLDYYKGRSYRIEDVPGDDSSFYAFIAYPIDL
FEEGSVVNVLTSLTGNVFGFKAVRSLRLEDVRFPIAYVKTCGGPPNGIQV
ERDILNKYGRAYLGCTIKPKLGLSAKNYGRAVYECLRGGLDFTKDDENVN
SQPFMRWRQRFDFVMEAIHKAERETGERKGHYLNVTAPTPEEMFKRAEYA
KELKAPIIMHDYIAGGFCANTGLANWCRDNGILLHIHRAMHAVIDRNPHH
GIHFRVLAKMLRLSGGDHLHSGTVVGKLEGDREATLGWIDIMRDSFIKED
RSRGIMFDQDWGSMPGVVPVASGGIHVWHMPALVTIFGDDACLQFGGGTL
GHPWGNAAGAAANRVALEACVEARNRGVPIEKEGKAILTEAAKHSPELKI
AMETWKEIKFEFDTVDKLDVAHK

>Nitrosomonas aestuarii Nm36_IAQ
MAKTYSAGVKEYRQTYWMPEYTPLDTDILACFKITPQPGVPREEVAAAVA
AESSTGTWTTVWTDLLTDLDYYKGRAYRIEDVPGDDTCYYAFVAYPIDLF
EEGSVVNVFTSLVGNVFGFKALRALRLEDVRFPIAFVKTCGGPPAGIQVE
RDRFNKYGRALLGCTIKPKLGLSAKNYGRAVYECLRGGLDLTKDDENINS
QPFMRWRDRFEFVVEACQKAERETGERKGHYLNVTAPTPEEMYKRAEFAK
ELGAPIIMHDYLTGGFTANTGLANWCRDNGMLLHIHRAMHAVIDRNPHHG
IHFRVLAKALRLSGGDHLHSGTVVGKLEGDREATLGWVDLMRDSFVKEDR
ARGIFFDQDWGSMPGVFPVASGGIHVWHMPALVAIFGDDACLQFGGGTLG
HPWGNAAGAAANRVALEACVEARNSGVQIEKEGKAILTKAAKSSPELKIA
METWKEIKFEFDTVDKLDVAHK

>Nitrosomonas ureae Nm13_IAQ
MAVKIYNAGVKEYRQTYWTPDYTPLDTDILACFKITPQPGVPREEVAAAV
AAESSTGTWTTVWTDLLTDLDYYKGRAYKIEDVPGDDTCYYAFVAYPIDL
FEEGSVVNVLTSLVGNVFGFKALRALRLEDVRFPIAYVKTCGGPPAGIQV
ERDRFNKYGRALLGCTIKPKLGLSAKNYGRAVYECLRGGLDLTKDDENIN
SQPFMRWRDRFQFVVEACQKAERETGERKGHYLNVTAPTPEEMYKRAEFA
KELGAPIIMHDYLTGGLTANTGLANWCRNNGMLLHIHRAMHAVLDRNPHH
GIHFRVLTKVLRLSGGDHLHSGTVVGKLEGDRAATLGWIDTMRDKFIKED
RSRGLFFDQDWGSMPGVFPVASGGIHVWHMPALVAIFGDDACLQFGGGTL
GHPWGNAAGAAANRVALEACVEARNQGIEIEKEGKAILTKAAKSSPELKI
AMETWKEIKFEFDTVDKLDIAHK

>Hydrogenophaga sp. LPB0072_IAQ
MATKTYNAGVKEYRSTYWEPQYAVKDTDILACFKITPQPGVSREEVAAAV
AAESSTGTWTTVWTDLLTDLDFYKGRAYRIEDVPGDDTCFYAFVAYPIDL
FEEGSIVNVLTSLVGNVFGFKALRALRLEDIRFPIAYVKTCGGPPAGIQV
ERDRFNKYGRPLLGCTIKPKLGLSAKNYGRAVYECLRGGLDLTKDDENVN
SQSFMRWRDRFEFVVEGCQKAERETGERKGHYLNVTSPTVEEMFKRAEFA
KELGAPIIMHDFLTGGFTANTSLANWCRNNGMLLHIHRAMHAVLDRNPHH
GIHFRVLTKCLRLSGGDHLHSGTVVGKLEGDREATLGWIDLMRERFIKED
RSRGIFFDQDFGSMPGVFPVASGGIHVWHMPALVNIFGDDSCLQFGGGTL
GHPWGNAAGACANRVAVEACVKARNEGVEVEKEGKTVLMDAAKHSPELKI
AMETWKEIKFEFDTVDKLDVAHK

>Marichromatium purpuratum_IAQ
MAKTYNAGVKEYRETYWMPDYTPKDTDLLACFKITPQPGVAREEAAAAVA
AESSTGTWTTVWTDLLTDLDHYKGRAYAIEDVPGDDERFYAFIAYPIDLF
EEGSVVNVFTSLVGNVFGFKAVRTLRLEDVRFPIAYVMTCNGPPHGIQVE
RDVMNKYGRPLLGCTIKPKLGLSAKNYGRAVYECLRGGLDFTKDDENVNS
QPFMRWRQRFDFVMEAIDKAERETGERKGHYLNVTAPTPDEMFKRAEYAK
EIGAPIIMHDYITGGWCANTGLAQWCRDNGVLLHIHRAMHAVIDRHPHHG
IHFRVLAKLLRLSGGDHLHTGTVVGKLEGDRAATLGWIDLLRESYIEEDR
SRGIFFDQDWGSMPGVFAVASGGIHVWHMPALLAIFGDDAVFQFGGGTLG
HPWGNAAGAAANRVALEACVEARNQGRAIEKEGKEVLSAAAAHSPELKAA
METWKEIKFEFDTVDKLDVAHK

>AfCbbL2
MAVKKYEAGVKEYRQTYWAPEYVPLDSDILACFKITPQPGVDREEAAAAVAAESSTGTWT
TVWTDLLTDMDYYKGRAYRIEDVPGDDTSFYAFIAYPIDLFEEGSVVNVFTSLVGNVFGF
KAVRALRLEDVRFPLAYVKTCNGPPHGIQVERDKMNKYGRPMLGCTIKPKLGLSAKNYGR
AVYECLRGGLDFTKDDENVNSQPFMRWRDRFLFVADAIHTAEAETGERKGHYLNVTAPSP
EEMYERAEFAKELNMPIIMHDFLTGGFCANTGLARWCRKTGTLLHIHRAMHAVVDRNPHH
GIHFRVLVKALRLSGGDHLHTGTVVGKLEGDRASTQGWVDLLRESFVPEDRSRGIFFDQD
WGSMPGVFAVASGGIHVWHMPSLLAIFGDDAVFQFGGGTLGHPWGNAAGAAANRVALEAC
VEARNEGRDLEREGKDILTNAAKDSPELKIALETWKEIKFEFDTVDKLDVVNR

>Ferrovum sp. Zulauf-31_IAC
MAVKKYEAGVKEYRQTYWAPEYVPLDSDILACFKITPQPGVDREEAAAAV
AAESSTGTWTTVWTDLLTDMDYYKGRAYRIEDVPGDDTSFYAFVAYPIDL
FEEGSVVNVFTSLVGNVFGFKAIRALRLEDVRFPLAYVKTCNGPPHGIQV
ERDKMNKYGRPLLGCTIKPKLGLSAKNYGRAVYECLRGGLDFTKDDENVN
SQPFMRWRDRFLFVQDAIENAQAETGERKGHYLNVTAPSPEEMYERAEFA
KEIGSPIIMHDFLTGGFTANTGLARWCRKNGMLLHIHRAMHAVLDRNPHH
GIHFRVLTKALRLSGGDHLHSGTVVGKLEGDRGATLGWVDLMRESYIPED
RSRGIMFDQDWGSMPGVFPVASGGIHVWHMPALVNIFGDDSVLQFGGGTL
GHPWGNAAGAAANRVALEACVEARNEGRELEREGKEILTNAAKDSPELKI
AMETWKEIKFEFDTVDKLDVVNR

>Ectothiorhodosinus mongolicus M9_IAC
MAVKKYDAGVKDYRETYWMPDYVPLDTDLLAVFKITPQPGVDREEAAAAV
AAESSTGTWTTVWTDLLTDMDYYKGRAYKIEDVPGDDTCFYAFIAYPIDL
FEEGSVVNVFTSLVGNVFGFKAVRALRLEDVRFPIAYVKTCGGPPLGIQV
ERDVLNKYGRPLLGCTIKPKLGLSAKNYGRAVYECLRGGLDFTKDDENVN
SQPFMRWRQRFDFVMEAILKSEAETGERKGHYLNVTAPTPEEMYKRAEYA
KEIGAPIIMHDYITGGFCANTGLANWCRDNGMLLHIHRAMHAVIDRNPHH
GIHFRVLTKILRLSGGDHLHTGTVVGKLEGDRASTLGWIDLLRESFIPED
RSRGLFFDQDWGSMPGAFAVASGGIHVWHMPALVAIFGDDSVLQFGGGTL
GHPWGNAAGAAANRVALEACVQARNEGRQVEREGKEILTAAAQHSPELKI
AMDTWKEIKFEFDTVDKLDIQNR

>Sulfurirhabdus autotrophica_IAC
MAAKKYEAGVKEYRQTYWMPEYAPLDSDILACFKITPQAGVDREEAAAAV
AAESSTGTWTTVWTDLLTDMDYYKGRAYRIEDVPGDDTCFYAFVAYPIDL
FEEGSVVNVFTSLVGNVFGFKAIRALRLEDVRFPLHYVKTCGGPPHGIQV
ERDKMNKYGRPMLGCTIKPKLGLSAKNYGRAVYECLRGGLDFTKDDENIN
SQPFMRWRDRFLFVQDATLTAQAETGERKGHYLNVTAPTYEDMIERAEFA
KEIGAPIIMHDYITGGFTANTSLANWCRKNGMLLHIHRAMHAVLDRNPHH
GIHFRVLTKILRLSGGDHLHSGTVVGKLEGDREATLGWIDLMRESFIPED
RSRGIMFDQDWGSMPGVFPVASGGIHVWHMPALVNIFGDDSVLQFGGGTL
GHPWGNAAGAAANRVALEACVEARNEGRELEREGKEILTNAAKDSPELKI
AMETWKEIKFEFDTVDKLDVVNR

>Gammaproteobacteria sp. genome_bin_46_IAC
MSDKKKFSAGVKEYRQNYWMPNYVPLDTDILACFKIVPQAGVDREEVAAA
VAAESSTGTWTTVWTDLLTDMDYYKGRAYRIEDVPGDDTCFYAFVAYPID
LFEEGSVVNVFTSLVGNVFGFKALRALRLEDVRFPIAYVKTCGGPPSGIQ
VERDKMNKYGRPLLGCTIKPKLGLSAKNYGRAVYECLRGGLDFTKDDENI
NSQPFMRWRDRFLFVHDATLSAQAETGERKGHYLNVTAPTPEMMYQRAEF
AKEIGAPIIMHDYITGGFCANTGLANWCRDNGMLLHIHRAMHAVIDRNPH
HGIHFRVLAKILRLSGGDHLHSGTVVGKLEGDRAPTLGFVDLMRESFIPE
DRSRGIFFDQDWGSMPGVFPVASGGIHVWHMPALVNIFGDDSILQFGGGT
LGHPWGNAAGACANRVALEACVDARNEGREIEREGKEILANAAKTSPELK
IAMETWKEIKFEFDTVDKLDVVNR

>Acidithiobacillus ferrivorans SS3_IAC
MAVKKYEAGVKDYRQTYWAPEYMPLDSDILACFKITPQPGVDREEAAAAV
AAESSTGTWTTVWTDLLTDMDYYKGRAYRIEDVPGDDTCFYAFVAYPIDL
FEEGSVVNVFTSLVGNVFGFKAVRALRLEDVRFPLAYVKTCNGPPHGIQV
ERDKMNKYGRPMLGCTIKPKLGLSAKNYGRAVYECLRGGLDFTKDDENVN
SQPFMRWRDRFLFVADAIRTAEAETGERKGHYLNVTAPSPEEMYERAEFA
KELNMPIIMHDFLTGGFCANTGLARWCRKNGILLHIHRAMHAVVDRNPHH
GIHFRVLAKALRLSGGDHLHTGTVVGKLEGDRGATQGWVDLLRESFVPED
RSRGIFFDQDWGSMPGVFAVASGGIHVWHMPALLAIFGDDAIFQFGGGTL
GHPWGNAAGAAANRVALEACVEARNEGRDLEREGKDILTNAAKDSPELKI
ALETWKEIKFEFDTVDKLDVVNR

>Putative Oxalobacteraceae spp._Bin3_E1B_IAC
MAVKTYQAGVKEYRQTYWQPDYVPLDTDILACFKITPQAGVDREEAAAAV
AAESSTGTWTTVWTDLLTDMDYYKGRAYRIEDVPGDDTCFYAFIAYPIDL
FEEGSVVNVFTSLVGNVFGFKAIRALRLEDVRFPIAYVKTCGGPPMGIQV
ERDKMNKYGRPLLGCTIKPKLGLSAKNYGRAVYECLRGGLDFTKDDENIN
SQPFMRWRERFEFVQEATLKAEAETGERKGHYLNVTAPTPEEMYKRAEFA
KEIGAPIIMHDYITGGFCANTGLANWCRDNGMLLHIHRAMHAVLDRNPHH
GIHFRVLTKILRLSGGDHLHTGTVVGKLEGDRASTLGWIDLLRESFVPED
RSRGIFFDQDWGSMPGAFAVASGGIHVWHMPALVTIFGDDSVLQFGGGTL
GHPWGNAAGAHANRVALEACVQARNEGRQVEKEGREILTAAAQHSPELKI
AMETWKEIKFEFDTVDKLDISNK

>Thiomonas sp. str. 3As_IAC
MAVKTYQAGVKEYRQTYWMPEYTPLDTDLLACFKITPQAGVDREEAAAAV
AAESSTGTWTTVWTDLLTDMDYYKGRAYRIEDVPGDDTCFYAFIAYPIDL
FEEGSVVNVFTSLVGNVFGFKAIRALRLEDIRFPIAYVKTCNGPPNGIQV
ERDVINKYGRPLLGCTIKPKLGLSGKNYGRAVYECLRGGLDFTKDDENIN
SQPFMRWKQRFDFVQEATLKAEQETGERKGHYLNVTAPTPDEMFKRAEYA
KEIGAPIIMHDYITGGFCANTGLAQWCRDNGMLLHIHRAMHAVLDRNPHH
GIHFRVLTKILRLSGGDHLHTGTVVGKLEGDRASTLGWIDLLRESYVPED
RSRGIFFDQDWGSMPGAFAVASGGIHVWHMPALVTIFGDDSVLQFGGGTL
GHPWGNAAGAAANRVALEACVQARNEGRQVEKEGREILTAAAQHSPELKI
AMETWKEIKFEFDTVDKLDVTNK

>Thioalkalivibrio versutus D301_IAC
MSAAKKYSAGVKDYRETYWMPEYTPLDTDLLACFKITPQPGIDREEAAAA
VAAESSTGTWTTVWTDLLTDMDYYKGRAYMIEDVPGDDESFYAFIAYPID
LFEEGSMVNVFTSLVGNVFGFKAIRMLRLEDVRFPIAYVKTCGGPPMGIQ
VERDRLNKYGRPMLGCTIKPKLGLSAKNYGRAVYECLRGGLDFTKDDENI
NSQPFMRWRDRFDFVQEATEKAEAETGERKGHYLNVTAPTPEEMYKRAEY
AKEIGAPIIMHDYITGGFCANTGLANWCRDNGMLLHIHRAMHAVIDRHPK
HGIHFRVLAKILRLSGGDHLHTGTVVGKLEGDRAATLGWIDLLRESFIPE
DRSRGIFFDQDWGSMPGVFAVASGGIHVWHMPALVAIFGDDSVLQFGGGT
LGHPWGNAPGATANRVAVEACVQARNEGREIEKEGKEILTQAAQHSPELK
IAMETWKEIKFEFDTTDKLDVQHK

>Thioalkalivibrio sp. ALJ8_IAC
MAAKKYSAGVKDYRETYWMPEYMPLDTDLLACFKITPQPGIDREEAAAAV
AAESSTGTWTTVWTDLLTDMDYYKGRAYSIEDVPGDDESFYAFIAYPIDL
FEEGSMVNVFTSLVGNVFGFKAIRALRLEDVRFPMAYVKTCGGPPSGIQV
ERDKLNKYGRPMLGCTIKPKLGLSAKNYGRAVYECLRGGLDFTKDDENIN
SQPFMRWRDRFEFVQEATEKAEAETGERKGHYLNVTAPTPEEMYKRAEFA
KEIGAPIIMHDYITGGFCANTGLANWCRDNGVLLHIHRAMHAVLDRHPKH
GIHFRVLAKILRLSGGDHLHTGTVVGKLEGDRAATLGWIDLLRESFIPED
RSRGIFFDQDWGSMPGVFAVASGGIHVWHMPALVSIFGDDSVLQFGGGTL
GHPWGNAPGAAANRVALEACVQARNEGRDIEKEGKDILTQAAQHSPELKI
AMETWKEIKFEFDTVDKLDTQHK

>Nitrosomonas nitrosa Nm90_IAC
MAVKTYNAGVKEYRQTYWMPEYVPLDTDILACFKITPQPGVDREEAAAAV
AAESSTGTWTTVWTDLLTDLDYYKGRAYHIEDVPGDDTCFYTFIAYPIDL
FEEGSVVNVFTSLVGNVFGFKAVRALRLEDIRFPIAYVKTCGGPPNGIQV
ERDVMNKYGRPLLGCTIKPKLGLSAKNYGRAVYECLRGGLDFTKDDENIN
SQPFMRWRQRFDFVMEAILKSEAETGERKGHYLNVTAPTPEEMYKRAEYA
KEIGAPIIMHDYITGGFCANTGLANWCRDNGMLLHIHRAMHAVLDRNPHH
GIHFRVLAKVLRLSGGDHIHTGTVVGKLEGDRQATLGWIDLLRESFVPED
RSRGIFFDQDWGSMPGVFAVASGGIHVWHMPALVTIFGDDSVLQFGGGTL
GHPWGNAAGAAANRVALEACVQARNEGREVEKEGKEILTAAAQFSPELKI
AMETWKEIKFEFDTVDKLDVTHK

>Nitrosomonas sp. 51 Nm51_IAC
MAVKTYNAGVKEYRQTYWMPEYVPLDTDILACFKITPQPGVDREEAAAAV
AAESSTGTWTTVWTDLLTDLDFYKGRAYRIEDVPGDDTCFFAFIAYPIDL
FEEGSVVNVFTSLVGNVFGFKAVRALRLEDVRFPIAYVKTCGGPPLGIQV
ERDVMNKYGRPLLGCTIKPKLGLSAKNYGRAVYECLRGGLDFTKDDENIN
SQPFMRWRQRFDFVMEAILKSEAETGERKGHYLNVTAPTPEEMYKRAEYA
KEIGAPIIMHDYITGGFTANTGLANWCRDNGMLLHIHRAMHAVIDRNPHH
GIHFRVLTKILRLSGGDHLHTGTVVGKLEGDREATLGWIDMLRESYVPED
RARGIFFDQDWGSMPGAFAVASGGIHVWHMPALVTIFGDDSVLQFGGGTL
GHPWGNAAGAAANRVALEACVQARNEGRPIEKEGKEILTAAAQYSPELKI
AMETWKEIKFEFDTVDKLDATHK

>Thioalkalivibrio sp. ALE31_IAC
MAAKKYSAGVKDYRETYWMPEYMPLDTDLLACFKITPQPGIDREEAAAAV
AAESSTGTWTTVWTDLLTDMDYYKGRAYMIEDVPGDDESFYAFIAYPIDL
FEEGSMVNVFTSLVGNVFGFKAIRALRLEDVRFPMAYVKTCGGPPSGIQV
ERDKMNKYGRPLLGCTIKPKLGLSAKNYGRAVYECLRGGLDFTKDDENIN
SQPFMRWRDRFEFVQEATEKAEAETGERKGHYLNVTAPTPEEMYKRAEFA
KEIGAPIIMHDYITGGFCANTGLANWCRDNGMLLHIHRAMHAVLDRHPKH
GIHFRVLAKILRLSGGDHLHTGTVVGKLEGDRAATLGWIDLLRESFVPED
RSRGIFFDQDWGSMPGVFAVASGGIHVWHMPALVSIFGDDSVLQFGGGTL
GHPWGNAPGATANRVALEACVQARNEGREIEKEGKEILTQAAQHSPELKV
AMETWKEIKFEFDTVDKLDTQHK


>Nitrosomonas halophila Nm1_IAC
MAAKTYSAGVKEYRQTYWMPEYTPLDTDLLACFKITPQPGVDREEAAAAV
AAESSTGTWTTVWTDLLTDLDYYKGRAYHIEDVPGDDTCFYAFIAYPIDL
FEEGSVVNVFTSLVGNVFGFKAIRALRLEDIRFPIAYVKTCGGPPNGIQV
ERDVMNKYGRPLLGCTIKPKLGLSGKNYGRAVYECLRGGLDFTKDDENIN
SQPFMRWRQRFDFVMEAILKAEAETGERKGHYLNVTAPTPEEMYKRAEYA
KEIGAPIIMHDYITGGFCANTGLANWCRDNGMLLHIHRAMHAVLDRNPHH
GIHFRVLTKILRLSGGDHLHSGTVVGKLEGDREATLGWIDLMRESFVPED
RGRGIFFDQDWGSMPGVFPVASGGIHVWHMPALVAIFNDDSVLQFGGGTL
GHPWGNAAGAAANRVALEACVQARNEGRQVEKEGKEILTAAAQHSPELKI
AMETWKEIKFEFDTVDKLDVAHK

>Nitrobacter winogradskyi_IAC
MAVKSYQAGVTQYRQSYWQPDYMPLDTDILACFKITPQPGVDREEAAAAV
AAESSCGTWTTVWTDLLTDLDYYKGRAYRLEDVPGDDTCYYAFIAYPIDL
FEEGSVVNVFTSLVGNVFGFKAVRALRLEDLRFPIAYVKTCGGPPHGIQV
ERDKLNKYGRPLLGCTIKPKLGLSAKNYGRACYEALRGGLDFTKDDENIN
SQPFMRWRDRFDFVMEAVQKAEQETGERKGHYLNVTAPTPEEMYKRAEYA
KEIRAPIIMHDYLAGGLCANAGLANWCRNNGMLLHIHRAMHAVIDRNPHH
GIHFRVLTKILRLSGGDHLHTGTVVGKLEGDRASTLGWIDLLRESFVPED
RSRGIFFDQDWGSMPGGFAVASGGIHVWHMPALVTIFGDDSVLQFGGGTL
GHPWGNAAGAHANRVALEACVQARGEGRHLEKEGKDILTAAAAHSPELKI
AMETWKEIKFEFETMDKLAIANK

>Bradyrhizobium sp. ORS278_IAC_Q-
MAEKSYQAGVKEYRKTYWTPEYVPLDTDLLAVFKIVAQAGVPREEAAAAV
AAESSTGTWTTVWTDLLTDLDYYKGRAYRIEPVPGDDNAFYAFIAYPIDL
FEEGSVVNVLTSLVGNVFGFKAVRSLRLEDIRFPLAYVKTCGGPPNGIQL
ERDRLNKYGRPLLGCTIKPKLGLSAKNYGRAVYECLRGGLDFTKDDENIN
SQPFMRWQHRFEFVMEAVHKATSETGERKGHYLNVTAPTPEEMYKRAEFA
KSLGAPIIMHDFLTAGFTANTGLANWCRENGMLLHIHRAMHAVLDRNPMH
GIHFRVLTKCLRLSGGDHLHSGTVVGKLEGDREATIGWVDLMREPFVPEN
RARGIFFDQDWGAMPGVMPVASGGIHVWHMPALTAIFGDDACFQFGGGTL
GHPWGNAAGAHANRVALEACVEARNQGRPVEREGREILTEAAQHSPELKI
AMETWKEIKFEFDVVDKLDTGPMLRVVNA

>Paulinella chromatophora_IAC_Q-
MSKKYDAGVKEYRDTYWTPDYIPLDTDLLACFKCTGQEGVPREEVAAAVA
AESSTGTWSTVWSELLTDLEFYKGRCYRIEEVPGDKESFYAFIAYPLDLF
EEGSVTNVLTSLVGNVFGFKALRHLRLEDIRFPLAFIKTCGGPPNGIQVE
RDRMNKYGRPLLGCTIKPKLGLSGKNYGRVVYECLRGGLDFTKDDENINS
QPFQRWQNRFEFVAEAVKTAEQETGERKGHYLNCTANTPEEMYERAEFAK
ELGQPIIMHDYITGGFTANTGLARWCRKNGILLHIHRAMHAVIDRHPKHG
IHFRVLAKCLRLSGGDQLHTGTVVGKLEGDRQTTLGYIDQLRESFVPEDR
TRGNFFDQDWASMPGVFAVASGGIHVWHMPALVAIFGDDSVLQFGGGTHG
HPWGSAAGAAANRVALEACVKARNAGREIEKESRDILLEAAKHSPELAIA
LETWKEIKFEFDTVDKLDV

>Thioflavicoccus mobilis_IAC_Q-
MAAKTYDAGVKEYRDMYWTPEYVPLDTDLLACFKCTGQPGVPREEVAAAV
AAESSTGTWSTVWSELLTDLEYYKGRAYRIEDVPGDKESFYAFVAYPIDL
FEEGSVVNVLTSLVGNVFGFKALRHLRLEDIRFPIAYIKTCNGPPAGIQV
ERDRLNKYARPLLGCTIKPKLGLSAKNYGRAVYECLRGGLDLTKDDENVN
SQPFMRWRDRFEFVGEAIQKSQQETGERKGHYLNVTAPDPEQMYERAEFA
KEVGCPIIMHDFLTGGFTANTGLAKWCRKNGMLLHIHRAMHAVIDRHPKH
GIHFRVLAKCLRLSGGDHLHTGTVVGKLEGDRASTLGYVDQLRESFVPED
RSRGVFFDQDWGSMPGVFAVASGGIHVWHMPALVTIFGDDSVLQFGGGTQ
GHPWGNAAGAAANRVALEACIKARNQGRGLEKESRDILTEAARHSPELAM
AMETWKEIKFEFETVDKLDVA

>Halorhodospira halochloris_IAC_Q-
MSKTYDAGVKEYRDMYWTPDYVPLDTDLLACFKVTGQPGVPREEVAAAVA
AESSTGTWSTVWSELLTDLEFYKGRAYRIEDVPGDKESFYTFIAYPIDLF
EEGSIVNVLTSLVGNVFGFKALRHLRLEDIRFPIAYVKTCMGPPSGIQVE
RDKLNKYGRPLLGCTIKPKLGLSAKNYGRAVYECLRGGLDFTKDDENVNS
QPFMRWQNRFEFVAEAVAASQQETGERKGHYLNVTAPDPEEMYARAEFAK
ELGQPIIMHDYITGGFCANTGLAKWCRKNGMLLHIHRAMHAVIDRHPKHG
IHFRVLAKCLRLSGGDHLHTGTVVGKLEGDRGSTLGFVDLLRESFIPEDR
SRGIFFDQDWGSLPGVFAVASGGIHVWHMPALVTIFGDDSVLQFGGGTQG
HPWGNAAGAAANRVALEACVKARNEGREIEKEARDVLSEAARHSPELAIA
METWKEIKFEFETVDKLDQG

>Gammaproteobacteria bacterium SG8_31_IAC_Q-
MSSKTYKAGVKEYRETYWEPDYTPNDTDILACFKVTPQPGVPREEAAAAV
AAESSTGTWTTVWTDLLTDLDYYKGRAYRIEDVPGDEECFYAFIAYPIDL
FEEGSVVNVLTSLAGNVFGFKAIRALRLEDIRFPLAYVMTCGGPPNGIQV
ERDRLNKYGRPLLGCTIKPKLGLSAKNYGRAVYECLRGGLDFTKDDENIN
SQPFMRWRHRFEFVMEAVKKAEAETGERKGHYLNVTAPTPEEMYKRAEFA
KSLGSRIIMHDFLTGGFCANTGLANWCRENGMLLHIHRALHAVLDRHPRH
GIHFRVLLKCLRLSGGDHLHTGTVVGKLEGDREATLGWIDLLREPYVKEN
RGRGIFFDQDWGAMPGALAVASGGIHVWHMPALVNIFGDEAVMQFGGGTL
GHPWGNAAGATANRVALEACVEARNQGRQVEREGKEILTAAAAHSPELKI
AMETWKEIKFEFDTVDKLDVA

>Gammaproteobacteria bacterium SG8_15_IAC_Q-
MASKAYDAGVKEYRDMYWTPDYVPLDTDLLACFKCTGQPGVPREEVAAAV
AAESSTGTWSTVWSELLTDLEYYKGRAYRIEDVPGDPESFYAFISYPIDL
FEEGSIVNVLTSLVGNVFGFKALRHLRLEDIRFPIAYIKTCGGPPAGIQV
ERDRLNKYGRPMLGCTIKPKLGLSAKNYGRAVYECLRGGLDLTKDDENVN
SQPFMRWRDRFEFVAEAIQKAEQETGERKGHYLNVTAATPEDMYERAEFA
KELGMPIVMHDFLTGGFTANTGLANWCRKNGMLLHIHRAMHAVIDRHPKH
GIHFRVLAKCLRLSGGDHLHTGTVVGKLEGDRASTLGFVDQLRESFVPED
RSRGVFFDQDWGSMPGVFAVASGGIHVWHMPALVTIFGDDSVLQFGGGTQ
GHPWGNAAGAAANRVALEACVKARNQGREIEKESRDILTEAAKSSPELAM
AMETWKEIKFEFETVDKLDVG

>Acidithiobacillales bacterium SG8_45_IAC_Q-
MSSKAYEAGVKEYRDKYWTPDYVPLDTDLLACFKVTGQPGVPREEVAAAV
AAESSTGTWSTVWSELLTDLEFYKGRAYRIEDVPGDSESFYAFVAYPIDL
FEEGSIVNVLTSLVGNVFGFKALKHLRLEDIRFPIAYIKTCGGPPAGIQV
ERDRLNKYGRPMLGATIKPKLGLSAKNYGRAVYECLRGGLDLTKDDENVN
SQPFMRWRDRFEFVAEAISKAEQETGERKGHYLNVTAATPEDMYERAEFA
KEVGCPIIMHDFLTGGFTANTGLANWCRKNGMLLHIHRAMHAVIDRHPKH
GIHFRVLAKCLRLSGGDHLHTGTVVGKLEGDRNSTLGFVDQLRESFVPED
RSRGVFFDQDWGSLPGVFAVASGGIHVWHMPALVTIFGDDSVLQFGGGTQ
GHPWGNAAGAAANRVALEACVKARNEGRQLELESKDILTTAAKSSPELAM
AMETWKEIKFEFETVDKLDVG

>Ectothiorhodospira marina DSM 241_IAC_Q-
MSKTYDAGVKEYRDMYWTPDYVPLDTDLLACFKVTGQPGVPREEVAAAVA
AESSTGTWSTVWSELLTDLEFYKGRAYRIEDVPGDKESFYAFVAYPIDLF
EEGSIVNVLTSLVGNVFGFKALRHLRLEDIRFPIAYVKTCLGPPSGIQVE
RDKLNKYGRPLLGCTIKPKLGLSAKNYGRAVYECLRGGLDFTKDDENVNS
QPFMRWQNRFEFVAEAVAASQQETGERKGHYLNVTAPDPEEMYARAEFAK
ELGQPIIMHDYITGGFCANTGLAKWCRKNGMLLHIHRAMHAVIDRHPKHG
IHFRVLAKCLRLSGGDHLHTGTVVGKLEGDRGSTLGFVDLLRESFIPEDR
ARGIFFDQDWGSLPGVFAVASGGIHVWHMPALVTIFGDDSVLQFGGGTQG
HPWGNAAGAAANRVALEACVKARNEGREIEKEARDVLTEAARNSPELAIA
LETWKEIKFEFETVDKLDQG

>Alteromonadaceae bacterium 2141T_IAC_Q-
MALKSYDAGVKEYRDMYWTPDYVPLDTDLLACFKCTGQPGVPREEVAAAV
AAESSTGTWSTVWSELLTDLEYYKGRAYRIEDVPGDNESFYAFIAYPIDL
FEEGSVVNVLTSLVGNVFGFKALRHLRLEDIRFPIAYIKTCGGPPAGISL
ERDRLSKYGRPMLGATIKPKLGLSAKNYGRAVYECLRGGLDMTKDDENVN
SQPFMRWRDRFEFVGEAIQKAEQETGERKGHYLNVTAPDPEQMYERAEFA
KEVGSPIIMHDFLTGGFTANTGLANWCRKNGMLLHIHRAMHAVIDRHPKH
GIHFRVLAKCLRLSGGDHLHTGTVVGKLEGDRQSTLGFVDQLRESFVPED
RSRGVFFDQDWGSLPGVMAVASGGIHVWHMPALVTIFGDDSMLQFGGGTQ
GHPWGNAAGAAANRVALEASVKARNEGREIEKEARDILTEAARHSPELAI
AMETWKEIKFEFDTVDKLDVG

>Thiohalobacter thiocyanaticus FOKN1_IAC_Q-
MSVKAYDAGVKEYRDMYWTPDYVPLDTDLLACFKCTGQPGVPREEVAAAV
AAESSTGTWSTVWSELLTDLEYYKGRAYRIEDVPGDSESFYAFIAYPIDL
FEEGSVTNVLTSLVGNVFGFKALKHLRLEDIRFPIAYIKTCGGPPAGIQV
ERDRLNKYGRPLLGCTIKPKLGLSAKNYGRAVYECLRGGLDLTKDDENVN
SQPFMRWRDRFEFVAEAIQKAELETGERKGHYLNVTAPDPEQMYERAEFA
KEVGCPIIMHDFLTSGFTANTGLANWCRKNGMLLHIHRAMHAVIDRHPKH
GIHFRVLAKCLRLSGGDHLHTGTVVGKLEGDRASTLGFVDQLRESFVPED
RSRGVFFDQDWGSMPGVFAVASGGIHVWHMPALVTIFGDDSCLQFGGGTQ
GHPWGNAAGAAANRVALEASVKARNEGREIEKEARDILTEAAKNSPELAI
AMETWKEIKFEFETVDKLDVG

>Litoricola sp. AG-896-J04_IAC_Q-
MASKAYDAGVKEYRDMYWTPEYVPLDTDLLACFKCTGQPGVPREEVAAAV
AAESSTGTWSTVWSELLTDLEFYKGRAYRIEDVPGDDESFYAFIAYPIDL
FEEGSIVNVLTSLVGNVFGFKALRHLRLEDIRFPIAYIKTCGGPPAGIQV
ERDRLNKYGRPLLGATIKPKLGLSAKNYGRAVYECLRGGLDLTKDDENVN
SQPFMRWRDRFEFCAEAIQKAEQETGERKGHYLNVTAATPEEMYKRAEFA
KELGQPIIMHDFLTGGFTANTGLANWCRNNGMLLHIHRAMHAVIDRHPKH
GIHFRVLAKCLRLSGGDHLHTGTVVGKLEGDRNSTLGYVDQLRESFVPED
RARGVFFDQDWGSMPGVFAVASGGIHVWHMPALVTIFGDDSVLQFGGGTQ
GHPWGNAAGAAANRVALEACVKARNEGRHLEREARDILMSAAQSSPELAI
ALETWKEIKFEFDTVDKLDL

>Allochromatium vinosum DSM 180_IAC_Q-
MSTKTYDAGVKDYALTYWTPDYVPLDSDLLACFKVTPQAKVSREEAAAAV
AAESSTGTWTTVWSDLLTDLDYYKGRAYRIEDVPGDKESFYAFIAYPLDL
FEEGSIVNVLTSLVGNVFGFKAVRALRLEDIRFPLHYVKTCGGPPNGIQV
ERDRMDKYGRPFLGATVKPKLGLSAKNYGRAVYEMLRGGLDFTKDDENVN
SQPFMRWQNRFEFVSEAVRKAQEETGERKGHYLNVTAPTCEEMFKRAEFA
KECGAPIIMHDFLTGGFTANTSLANWCRDNGMLLHIHRAMHAVIDRNPKH
GIHFRVLAKCLRLSGGDHLHTGTVVGKLEGDRQSTLGFVDQLRESFIPED
RSRGLFFDQDWGGMPGVMAVASGGIHVWHIPALVTIFGDDSVLQFGGGTQ
GHPWGNAAGAAANRVATEACVKARNEGVEIEKHAREVLSDAARHSPELAV
AMETWKEIKFEFDVVDKLDAA

>HnCbbL
MAVKKYSAGVKEYRQTYWMPEYTPLDSDILACFKITPQPGVDREEAAAAVAAESSTGTWT
TVWTDLLTDMDYYKGRAYRIEDVPGDDAAFYAFIAYPIDLFEEGSVVNVFTSLVGNVFGF
KAVRGLRLEDVRFPLAYVKTCGGPPHGIQVERDKMNKYGRPLLGCTIKPKLGLSAKNYGR
AVYECLRGGLDFTKDDENINSQPFMRWRDRFLFVQDATETAEAQTGERKGHYLNVTAPTP
EEMYKRAEFAKEIGAPIIMHDYITGGFTANTGLAKWCQDNGVLLHIHRAMHAVIDRNPNH
GIHFRVLTKILRLSGGDHLHTGTVVGKLEGDRASTLGWIDLLRESFIPEDRSRGIFFDQD
WGSMPGVFAVASGGIHVWHMPALVNIFGDDSVLQFGGGTLGHPWGNAAGAAANRVALEAC
VEARNQGRDIEKEGKEILTAAAQHSPELKIAMETWKEIKFEFDTVDKLDTQNR

>Cyanobacterium sp. PCC 10605_IB
MAQAGFKAGVQDYRLTYYTPDYTPKDTDLLACFRMTPQPGVPPEECAAAV
AAESSTGTWTTVWTDGLTDLDRYKGRCYSVEPVPGEDNQYFCFVAYPLDL
FEEGSITNVLTSLVGNVFGFKALRALRLEDIRFPVALIKTYQGPPHGITV
ERDLLNKYGRPLLGCTIKPKLGLSAKNYGRAVYECLRGGLDFTKDDENIN
SQPFMRWRDRFLFVQEAIEKAQAETNEIKGHYLNVTAGTCEEMLKRAEFA
KEIGTPIIMHDFLTGGFTANTTLAKWCRDNGVLLHIHRAMHAVIDRQKNH
GIHFRVLAKCLRLSGGDHLHSGTVVGKLEGDRAATLGFVDLMREDYVEED
RSRGVFFTQDYASLPGTMPVASGGIHVWHMPALVEIFGDDSCLQFGGGTL
GHPWGNAPGATANRVALEACVQARNEGRSLAREGNEVIREACRWSPELAA
ACELWKEIKFEFDTVDTL

>Gloeocapsa sp. PCC 7428_IB
MSYAQTKTQTKTGYQAGVKDYRLTYYTPDYTPKDTDVLAAFRVTPQPGVP
PEEAGAAVAAESSTGTWTTVWTDLLTDLDRYKGRCYDIEPVPGEDNQYIC
YVAYPLDLFEEGSVTNMLTSIVGNVFGFKALRALRLEDLRIPVAYLKTFQ
GPPHGIQVERDKLNKYGRPLLGCTIKPKLGLSAKNYGRAVYECLRGGLDF
TKDDENINSQPFMRWRDRFLFVAEAIHKAQAETGEIKGHYLNVTAPTCEE
MMKRAEFAKELEMPIIMHDYLTGGFTANTTLARWCRDNGVLLHIHRAMHA
VIDRQKNHGMHFRVLAKCLRMSGGDHLHSGTVVGKLEGERGITMGFVDLM
RENYVEQDRDRGIFFTQDWASMPGVMPVASGGIHIWHMPALVEIFGDDSC
LQFGGGTLGHPWGNAPGATANRVALEACIQARNEGRSLAREGNDVIREAA
KWSPELAVACELWKEIKFEFEAMDTL

>Microcystis aeruginosa NIES-2549_IB
MVQAKSKGFQAGVKDYRLTYYTPDYTPKDTDLLACFRVTPQPGVPPEEAG
AAVAAESSTGTWTTVWTDNLTDLDRYKGRCYDIEPVPNEDNQFFCFVAYP
LDLFEEGSVTNILTSIVGNVFGFKALRGLRLEDIRFPVALIKTFQGPPHG
ITVERDKLNKYGRPLLGCTIKPKLGLSAKNYGRAVYECLRGGLDFTKDDE
NINSQPFMRWRDRFLFVQEAIAKSQAETNEVKGHYLNVTAPTCEQMMQRA
EFAAEIKTPIIMHDYLTGGFTANTTLAKFCRDKGLLLHIHRAMHAVIDRQ
KNHGIHFRVLAKCLRLSGGDHLHSGTVVGKLEGERGITMGFVDLMREDYV
EEDRARGIFFTQDYASLPGVMPVASGGIHVWHMPALVEIFGDDSCLQFGG
GTLGHPWGNAPGATANRVALEACIQARNEGRSLAREGNDVIREACRWSPE
LAAACELWKEIKFEFEAMDTL

>Microcystis panniformis FACHB-1757_IB
MVQAKSKGFQAGVKDYRLTYYTPDYTPKDTDLLACFRVTPQPGVPPEEAG
AAVAAESSTGTWTTVWTDNLTDLDRYKGRCYDIEPVPNEDNQFFCFVAYP
LDLFEEGSVTNILTSIVGNVFGFKALRGLRLEDIRFPVALIKTFQGPPHG
ITVERDKLNKYGRPLLGCTIKPKLGLSAKNYGRAVYECLRGGLDFTKDDE
NINSQPFMRWRDRFLFVQEAIVKSQAETNEVKGHYLNVTAPTCEQMMQRA
EFAAEIKTPIIMHDYLTGGFTANTTLAKFCRDKGLLLHIHRAMHAVIDRQ
KNHGIHFRVLAKCLRLSGGDHLHSGTVVGKLEGERGITMGFVDLMREDYV
EEDRARGIFFTQDYASLPGVMPVASGGIHVWHMPALVEIFGDDSCLQFGG
GTLGHPWGNAPGATANRVALEACIQARNEGRSLAREGNDVIREACRWSPE
LAAACELWKEIKFEFEAMDTL

>Synechococcus PCC7942_IB
MPKTQSAAGYKAGVKDYKLTYYTPDYTPKDTDLLAAFRFSPQPGVPADEAGAAIAAESST
GTWTTVWTDLLTDMDRYKGKCYHIEPVQGEENSYFAFIAYPLDLFEEGSVTNILTSIVGN
VFGFKAIRSLRLEDIRFPVALVKTFQGPPHGIQVERDLLNKYGRPMLGCTIKPKLGLSAK
NYGRAVYECLRGGLDFTKDDENINSQPFQRWRDRFLFVADAIHKSQAETGEIKGHYLNVT
APTCEEMMKRAEFAKELGMPIIMHDFLTAGFTANTTLAKWCRDNGVLLHIHRAMHAVIDR
QRNHGIHFRVLAKCLRLSGGDHLHSGTVVGKLEGDKASTLGFVDLMREDHIEADRSRGVF
FTQDWASMPGVLPVASGGIHVWHMPALVEIFGDDSVLQFGGGTLGHPWGNAPGATANRVA
LEACVQARNEGRDLYREGGDILREAGKWSPELAAALDLWKEIKFEFETMDKL

>Synechococcus sp. (strain WH8102)_IAC_Q-
MSKKYDAGVKEYRDTYWTPDYVPLDTDLLACFKCTGQEGVPKEEVAAAVAAESSTGTWST
VWSELLTDLDFYKGRCYRIEDVPGDKESFYAFIAYPLDLFEEGSITNVLTSLVGNVFGFK
ALRHLRLEDIRFPMAFIKSCYGPPNGIQVERDRMNKYGRPLLGCTIKPKLGLSGKNYGRV
VYECLRGGLDFTKDDENINSQPFQRWQNRFEFVAEAIKLSEQETGERKGHYLNVTANTPE
EMYERAEFAKELGMPIIMHDFITGGFTANTGLSKWCRKNGMLLHIHRAMHAVIDRHPKHG
IHFRVLAKCLRLSGGDQLHTGTVVGKLEGDRQTTLGYIDQLRESFVPEDRSRGNFFDQDW
GSMPGVFAVASGGIHVWHMPALVAIFGDDSVLQFGGGTHGHPWGSAAGAAANRVALEACV
KARNAGREIEKESRDILMEAGKHSPELAIALETWKEIKFEFDTVDKLDVQN

>Chlamydomonas reinhardtii_IB
MVPQTETKAGAGFKAGVKDYRLTYYTPDYVVRDTDILAAFRMTPQLGVPPEECGAAVAAE
SSTGTWTTVWTDGLTSLDRYKGRCYDIEPVPGEDNQYIAYVAYPIDLFEEGSVTNMFTSI
VGNVFGFKALRALRLEDLRIPPAYVKTFVGPPHGIQVERDKLNKYGRGLLGCTIKPKLGL
SAKNYGRAVYECLRGGLDFTKDDENVNSQPFMRWRDRFLFVAEAIYKAQAETGEVKGHYL
NATAGTCEEMMKRAVCAKELGVPIIMHDYLTGGFTANTSLAIYCRDNGLLLHIHRAMHAV
IDRQRNHGIHFRVLAKALRMSGGDHLHSGTVVGKLEGEREVTLGFVDLMRDDYVEKDRSR
GIYFTQDWCSMPGVMPVASGGIHVWHMPALVEIFGDDACLQFGGGTLGHPWGNAPGAAAN
RVALEACTQARNEGRDLAREGGDVIRSACKWSPELAAACEVWKEIKFEFDTIDKL

>Arabidopsis thaliana_IB
MSPQTETKASVGFKAGVKEYKLTYYTPEYETKDTDILAAFRVTPQPGVPPEEAGAAVAAE
SSTGTWTTVWTDGLTSLDRYKGRCYHIEPVPGEETQFIAYVAYPLDLFEEGSVTNMFTSI
VGNVFGFKALAALRLEDLRIPPAYTKTFQGPPHGIQVERDKLNKYGRPLLGCTIKPKLGL
SAKNYGRAVYECLRGGLDFTKDDENVNSQPFMRWRDRFLFCAEAIYKSQAETGEIKGHYL
NATAGTCEEMIKRAVFARELGVPIVMHDYLTGGFTANTSLSHYCRDNGLLLHIHRAMHAV
IDRQKNHGMHFRVLAKALRLSGGDHIHAGTVVGKLEGDRESTLGFVDLLRDDYVEKDRSR
GIFFTQDWVSLPGVLPVASGGIHVWHMPALTEIFGDDSVLQFGGGTLGHPWGNAPGAVAN
RVALEACVQARNEGRDLAVEGNEIIREACKWSPELAAACEVWKEITFNFPTIDKLDGQE

>Rhodobacter_sphaeroides_IC
MDTKTTEIKGKERYKAGVLKYAQMGYWDGDYVPKDTDVLALFRITPQEGVDPVEAAAAVA
GESSTATWTVVWTDRLTACDSYRAKAYRVEPVPGTPGQYFCYVAYDLILFEEGSIANLTA
SIIGNVFSFKPLKAARLEDMRFPVAYVKTYKGPPTGIVGERERLDKFGKPLLGATTKPKL
GLSGKNYGRVVYEGLKGGLDFMKDDENINSQPFMHWRDRFLYVMEAVNLASAQTGEVKGH
YLNITAGTMEEMYRRAEFAKSLGSVIVMVDLIIGYTAIQSISEWCRQNDMILHMHRAGHG
TYTRQKNHGISFRVIAKWLRLAGVDHLHCGTAVGKLEGDPLTVQGYYNVCREPFNTVDLP
RGIFFEQDWADLRKVMPVASGGIHAGQMHQLLSLFGDDVVLQFGGGTIGHPMGIQAGATA
NRVALEAMVLARNEGRNIDVEGPEILRAAAKWCKPLEAALDTWGNITFNYTSTDTSDFVP
TASVAM

>Ralstonia_eutropha_IC
MNAPETIQAKPRKRYDAGVMKYKEMGYWDGDYVPKDTDVLALFRITPQDGVDPVEAAAAV
AGESSTATWTVVWTDRLTACDMYRAKAYRVDPVPNNPEQFFCYVAYDLSLFEEGSIANLT
ASIIGNVFSFKPIKAARLEDMRFPVAYVKTFAGPSTGIIVERERLDKFGRPLLGATTKPK
LGLSGRNYGRVVYEGLKGGLDFMKDDENINSQPFMHWRDRFLFVMDAVNKASAATGEVKG
SYLNVTAGTMEEMYRRAEFAKSLGSVIIMVDLIVGWTCIQSMSNWCRQNDMILHLHRAGH
GTYTRQKNHGVSFRVIAKWLRLAGVDHMHTGTAVGKLEGDPLTVQGYYNVCRDAYTQTDL
TRGLFFDQDWASLRKVMPVASGGIHAGQMHQLIHLFGDDVVLQFGGGTIGHPQGIQAGAT
ANRVALEAMVLARNEGRDILNEGPEILRDAARWCAPLRAALDTWGDITFNYTPTDTSDFV
PTASVA

>Phaeodactylum_tricornutum_ID
MSQSVSERTRIKSDRYESGVIPYAKMGYWDAAYAVKNTDVLALFRITPQPGVDPVEAAAA
VAGESSTATWTVVWTDLLTACDRYRAKAYRVDPVPNTTDQYFAFIAYECDLFEEGSLANL
TASIIGNVFGFKAVSALRLEDMRIPHSYLKTFQGPATGVIVERERLNKYGIPLLGATVKP
KLGLSGKNYGRVVYEGLKGGLDFLKDDENINSQPFMRWRERFLYCMEGINRASAATGETK
GSYLNITAGTMEEVYKRAEYAKTVGSIVVMIDLVMGYTAIQSAAIWARDNDLILHLHRAG
NSTYARQKNHGINFRVICKWMRMCGVDHIHAGTVVGKLEGDPLMIKGFYDTLLLTHLNVN
LPYGIFFEMTWASLRKCMPVASGGIHCGQMHQLVHYLGDDVVLQFGGGTIGHPDGIQAGA
TANRVALEAMILARNEGADYFNSDIGPQILRNAAKTCGPLQTALDLWKDISFNYTSTDTS
DFSVTPTANV

>Griffithsia_monilis_ID
MSNSVEERTRIKNERYESGVIPYAKMGYWDPNYAVKDTDILALFRVSPQPGVDPVEASAA
VAGESSTATWTVVWTDLLTACDLYRAKAYKVESVPNTSDQYFAYISYDIDLFEEGSIANL
TASIIGNVFGFKAVKALRLEDMRIPVAYLKTFQGPATGIVVERERMDKFGRPFLGATVKP
KLGLSGKNYGRVVYEGLRGGLDFLKDDENINSQPFMRWKERFLYSIEAVNRSIAATGEVK
GHYMNVTAATMEEMYERAEFAKQLGTVIIMIDLVIGYTAIQTMGIWARKNDMILHLHRAG
NSTYSRQKIHGMNFRVICKWMRMAGVDHIHAGTVVGKLEGDPLMIRGFYNTLLLPYLEVN
LPQGIFFQQDWASLRKVTPVASGGIHCGQMHQLLDYLGNDVVLQFGGGTIGHPDGIQAGA
TANRVALESMVIARNEGRDYVAEGPQILRDAAKTCGPLQTALDLWKDITFNYTSTDTADF
VETPTANV
