# Supplementary material for: The CbbQO-type rubisco activases encoded in carboxysome gene clusters can activate carboxysomal form IA rubiscos
Source: J Biol Chem. 2021 Dec 8;298(1):101476. doi: 10.1016/j.jbc.2021.101476 (PMC8718961; doi:10.1016/j.jbc.2021.101476)
Supplement: Dataset S1 [file mmc2.zip › CbbO_sequences.fa]

>Hydrogenovibrio marinus_IAQ_O
MSSEIEEIKKALIEAVPELSENLDSMISEASHHMNEATRKIWLQNAQGIA
YLGKGKQIVISYMESIPLVIAQVEDEILTDILETVMKLSSVTSGEVVSLL
LNSLPLAAERTGDIDLLRQYLKLIYQIGSKSPRGLRPMLMNIDEILSKLT
VSGLRRWAMWGAQAHARNFEAQMEYFALESADSKAVFQQQRKGTLFIDFH
RSINFYLRAFWGRDFFIRPSAADFEGFKPFYENHAMHLPDALNDLGDIKG
IELYRAMSAHIAAHLMYTTQAISMEQLNPQQMFFIELMEDARVEHKAIKA
FPGLKKLWKKVSAQAMEDGKLHPESTAGRLEQLALALMDPKHPFEDEVLS
EIRDRFYAEVEEQQDNEKWSWDMGITLYNTLNKSLTRWESLTEISKIRLA
YRDDNRLVWASDEWGEVEGGGAPTETVRKHVSLMEMINEIDSELVDVDHD
EVWVLGTELYPYEDHGVSWNEMEGIEPISDPFHYPEWDYRVQLHRPNWVT
LYEHRARKGDPALYERILDENKQIAHRIKQIVDKLQSVGLQRIRRIEDGD
ELDLNACVEAITALRMGQEPDPRITMKNVIRTREVSVMILLDLSESTNEM
VPGSEKTIIEVTQEAAILVSHAINGIGDQFAVHGFSSDGRHDVQYTRFKQ
FDEPFNADVHAKMAGMTGGLSTRMGAAMRHAGAYLDRQTSKQKLMLVITD
GEPADIDEKDSQYLKQDAKKAVEELASRGIYSYCLTIDQFADKYVQQIFG
ANRFAIVDNVMRLPEKLPTLFANLTS

>Rhodobacter sphaeroides ATCC 17025_IAQ_O
MTLLVPVDDLSEAARARLADLAPEAGRRLSPRGLEVWREGAAALTRIGRG
DEPVCAWIEAAPPLARELGEDVLPDLAQECLGLASRTSGAVIAQVLATAP
LAARRLGDADLFRAYLGFLNVLLAQAPRGLRPMLGHLDELLGVLTLGGLR
RWALWGAEAHRTNYAEQARYFALESAEAKAILQRERKGVLFVDIHRRIGA
YLRALWGRDFAMRPTSGDYEAREGLRPFIEGGTLHLPDAWDDWQGVAGLD
LYRAAAAHAAAHLVARRGPIGMDGLSPLQRACIGLFEDARAEALAIARFP
RLRDLWARFHTGNGPLDRIARALLLPEETSDLHALWARAALAGADPSEAT
SRSLGLALAERLGALPPPVAAPYRDDNRALWETDEAEWDMSPAPEQRRLY
VSVSEMVNEVEVETAGEDAQEVWVCASAFFDDDGTSFNAREGREPVAPPR
TYPEFDHRIGLYRPDWATVLEKRPKPGDPQVAEAILTENRPILSRMRRVL
EAMQPQGVQRLRRLEEGDDLDLNAAIAARLDLRLGRQPDPRVMMRQVRRT
RDVAVMLLLDLSESTNDPLAAGGRLIDVTREATVLLAEAVHRVGDPFALH
GFCSDGRHNVFYQRFKDFGEDWGPMARARLAGMEGRLSTRMGAAIRHAGW
HLGQQRAARKLLLVLTDGAPADIDVRDPAHLRHDARAAVDEVTRQGVQSF
CLTLDPQADSYVAQIFGPRGYQILDRIDRLPERLPRLYAGLAR

>Rhodobacter capsulatus B6_IAQ_O
MSAPLAPEPLPDAAQDALTRLAPEAARALSAQGRAVWHEGAAALSRSGKG
AEAVQAWAEAALPVARDLGEDVLPDLLRACLAMAARTSGAVITRVLATAP
LAARRLGDADLFRAYLGFLDLLLAQAPRGVRPMLDQLDRLLAVLTLGGLR
RWALWGAEMHRTNYPEQARYFALESAEAQAVLQRERKGVLFVDIHRRIGA
YLRALWGRDFPMRPTSGDFETREGLRPGLEAGVIHLPDAWDDTQGATGLD
LYRAAAAHAAAHLAARRGPLLMEGLNLHQRACIGLIEDARAEALAIARFP
GLGPLWARFHTGTGPLDRIARALLLPGTPETDPNALWARAALAGADLADE
MAALRIGLALAARLDPRLSAPALPYRDDNRALWEGDESDWSDGVAPPAQI
RRHVSVSELVNEVEVETAGDDAQEILVCATELFDDAGSSFNAREGRPPVA
PPRRYPEYDHRSGLDRPDWVTVHDKRPRPGDPDLTEAILQAHRPVLARMR
RVLEALQPQGVQRVRRLEDGDELDLNAAIGAAVDLRLGRQPDPRVMMRQR
QVTRDVAVLLLLDLSASTNDPAGPGGRRLLDLTREATVLLAEAVHRVGDP
FALHGFCSDGRHNVFYQRFKDFAEVWGPGPKARLAGMEGQLSTRMGAAIR
HAGWHLGQQRAARKLLLVLTDGAPADIDERAPAHLRHDARAAVAALARQG
VQPFCLSLDPEADAYVAQIFGPRGYQILDRVERLPERLPRLYAGLAR

>Ralstonia metallidurans_IAQ_O
MSFNLADYAELLEDLSPHSQNALQANWHEATKVFSPRGLDNYLKGAAAIR
GLGKGDSLVETWIEKAPMVAKEVGEDVVGDLATASLELASRTSGTVIELL
LATSAIAANRLGDAELFIKYLQFINTLIAQAPRGVRPMLDKLEVLFQHLT
LGGLRRWALWGAHAHRTNYEEQIRYFSLDSKESMAMLQKERKGTLLVDVQ
RRINMYLRALWARDFFMRPTSGDFETREGYRPYIEDYLLHVPDAFDDFTV
EGQEPVSGLELYRATAAHCAAHVVETKLPISAEALNPMQIAVISVIEDAR
VETLSIRRFPGLKQLWSKLHTATPEMNGSMGDYLNRLARALLDESYKDKD
PWIVEARALFALAQEKLDSNLTSWDIGVQLAHSFGQKRIPFNPRTDLLTA
PYRDDNRYFWEFEEFDFNKAASAGYESIKQVRKYVSVMEMANEIDVETAG
DDAEEIWVLGTELFPYENIGDESGGKSFNELEGKEPVSDPFHYSEWDYQI
QLERPAWATVLEKRAKAGDLQIIEAITAQYKREIHRMKFLLDAMQPQGVQ
RIRRLEDGDEIDINAAISSLTDIRLGNQPDPRIMMRSVRKTRDFSILVLL
DLSESTNEKVQDQEYSVRELTQQACVLLADAINKVGDPFAIHGFCSDGRH
DVEYYRFKDFDQHWDETPKSRLAGMTGQLSTRMGAAIRHAGHHLQLQRSA
KKLLIVITDGEPADVDVRDPQYLRYDTKKAVEEVAKLGVTTYCMSLDPRA
DNYVSRIFGQKNYMVVDHVQRLPEKLPLLYAGLTR

>Ferrovum sp. Zulauf-31_IAQ_O
MAIHLEDYQELLADLSPACQQRLRDEWHEATRALSARGLDNYLKGTAALQ
HLGRGNELVLSWIEVAPQVARAVGEECLTDLVQIALGFSSRTSGTVIERL
LGTAPVAANRLGDADLFQAYLQFLNHLLGQAPRGVRPMLDNLEVLLNQLT
LGGLRRWATWGAHAHRTNYEAQIEYFGLVSKESLAMLQKERKGTLFIDIQ
RRINMYLRALWGRDFFMRPTSGDFERREGYKPYIESYFFHVPDAYDDHEG
ISGLSLYRAAAAHCAAHWVATTAPISAENLNPLQMALIEIIEDARVETLA
IRRFPGLAQLWVQCHHTHAGQGASAGDYFNRLSRALLDSNYQDPDPWVAE
GRLLFAQAENLNDHQLSWDIGVSLAHTFRTKNIAYNPRTDGQRPLYRDDN
RFIWAFEGFDFEAALAAGYDQPRQVRRKVNLMEMVNEIDTELAGDDAQEI
WVLGTELFPYEDTGVSFNEQEGKEPVSDPFHYAEWDYQIQLERPSWVTVL
ERHPKRGDLALIEDITFRNKRLIARMKFILDAMQPQGVTRLRKLEEGDDI
DLNAAIASTIDLRMGIQPEPRIMMRSVRKVRDISVMVLLDLSESTNDKVA
GQDYSVLDLTREATVLLADAIHKVGDPFAIHGFCSDGRHGVSYYRFKDFD
QDYDDLPKERLAGMKGQLSTRMGAAVRHAVQHLKRQRSAKKLLLVLTDGE
PADVDVRDPQYLRYDTKKAVEEAGRAGILTYCLSLDPRADQYVSRIFGAK
NFLVVDQVARLPEKLPLLYAGLTR

>Nitrosospira sp. APG3_IAQ_O
MSIHLDDYKELLENLEPESTALLHGAWPDAVKIFSPRGLDNYLKGTAALQ
GLGRGRGVVDAWIDETPQVAKEIGEDVVSDLATSALMLASKTSGAVIELM
LATAPTAAKRLGDAHLFQSYLQFLNTLIAQAPRGVRPMLDNLDVLFRQLT
LGGLRRWALWGAHAHRTNYEEQIRYFSLDSKESQAVMQKERKGTLFVDVQ
RRINMYLRALWARDFFMKPTSGDFETREGYKPFIENYLIHLPDAYDAFGD
VAASEVYRAAAAHAAAHLVETKKPISAEALNPLQMAIISVIEDARVEALS
IRRFPGLRQIWSVLHQATPEMNTSVGDYLNRLARALLDPRYQDNDAWITE
GRMLFAQAQGRLDTSQTSWEIGVQLAHEIKEKGIAFNPRTDQLTAPYLDD
NRYFWEFEEFDFEKSLAAGYEEPRQVRKYVSVMEFANEVEVETAGDDAQE
IWVMGTEFFPYEDSGISYNESEGREPVSQPYHYSEWDYQIQLERPAWATV
QEKRAKSGDIRFIDDIAARYKREISRMKFLLDAMQPQGVRRIRKLEDGDE
IDINAAIGSMLDMRMGLHPDPRIMMRSVRKVRDISVLVLLDLSESTNEKV
AGQDYTVLELTRQATVLLSDAIAKIGDPFAIHGFCSDGRHNVEYYRYKDF
EQAYNEVPKAKLAGMTGQLSTRMGAAIRHAGHYLKLQKSSRKLLLVITDG
EPADVDVRDPQYLRYDTRKAVEEAGRSGIVTYCMSLDPRADQYVSRIFGA
KNYMVVDHVERLPEKLPVLYAGLTR

>Sulfuriferula sp. AH1_IAQ_O
MSINLEDYQDTLGELSEQSRGVLEASWHEATKVFSPQGLNNYMTGARSLK
NLGRGCDLVVAYIQETPAVAKEIGEDIIPDLIQTGMMMASKTSGAVIERI
YSTAPIAAKRLGDEQVFRGYLQLLNLLISQAPRGLRPMLDHLDTLLGNLT
LGGLRRWALWGAQAHRTDYPEQVRYFGLESKESQAMLQQERKGTLFVDIQ
RRINMYLRALWARDFFMRPTSGDFEHREGYKPYIENYLIYIPDAYDDVAG
ISGLELYRATAAHCAAHVVYTRTPISAESLNPLQMAVISVIEDARIEQIA
INAFPGLNQLWASLHFVTPDQSATLGDYLNRIARALLDPDYEDGHPIIAK
ARALFKAQQEYLADNTISWEIGVALAHELSQLRIPFNARTDVLRAPYRDD
NRYFWEFEEFDFDKAQSAGYESIKQVRKYVSVMEMANEIDCELAGDDAQE
IWVLGTELFPYEDTGVSFNEMEGKEPAAAPFHYSEWDYQIQLERPTWATV
LEKRAKSGDMQVIDDITAQHKRTIGRLKFLLDAMQPQGVTRIRKLEDGDE
IDINAALRSMIDMRMGMQPDTRIMMRSVRKVRDISVMVLLDLSESTNEKV
AGQDYSVLDLTRQATVLLADAIHKIGDPFAIHGFCSDGRHDVEYYRFKDF
DQPYNDVPKSKLAGMTGQLSTRMGAAIRHAGHYLKLQKSSKKLLLVITDG
EPADIDVRDPQYLRFDTKKAVEEVARAGVTTYCMSLDPRADQYVSRIFGA
RNYMVVDHVERLPEKLPVLYAGLTR

>Ectothiorhodospira haloalkaliphila_IAQ_O
MSIDLEDYRDLLDDLGGHAEEVMGAAWQEAVRTFSPFGLKHYYLDGAEALKSLGRGSEPVIDFIQEAPSV
ARELGEEAVRHLLEAAARLSSKTSGAVVGLVIATSPIAARRLGDPDLFLRYLGLLENLVAQAPRGIRPML
EHLDVLLTHLTLGGLRRWALWGAKVHGRDFKAQVAYFALETPESQSVFQKERRGTLFVDVHRRINMYLRA
LWARDFFLRPTSGDFESKEGVRPYIEGFTVHVPDAYDDEHGLSGLQIYRATAAHAAAHVVYSRARMPADN
PGGITGMLVGLIEDARVETLALNAFPGLRQIWAPLHVTTPEDGDRVTPLLGRTARALLDPDYQDDHPFVI
RAREAFAAQGDNLERHGLAWELAFELAPHFPGSARFHAVHDHIPVLYRDDNRDIWALGSEEDFDTIRLGQ
PQQERVHVSLMEMINELDVPFAGDDAQQILILSSEFFRDSEDVSLNEQEGKPPVSLPYHYQEWDYQMQLE
RPHWCTLLERRPLMGDPAVIDAVADKHKPLISRLKYLIEALQPQGMVRHRRQPEGDDLDLNALVESMVDL
RMGRQPDPRVHIRHERKVRDLSVLVLIDLSESTNDQVRGTDSTILELAREATALLAGAMDRIGDPFAIHG
FDSDGRHDVEYFRFKDFEDAYDDKVKGRLAGMKGQLSTRMGTAIRHAGEVLRRQPTRKKLMLIITDGEPS
DTDVRDPQYLRQDARHAVEEVAKHGVDAFCMSLDPHADDYVERIFGAKRYMVVDHVARLPETLPTLYAGL
TR

>Nitrosomonas europaea Nm35_IAQ_Q_O
MSLNLTDYSELLESLQAESRSLLENTWSDAIRTLSPRGIDNYLKGASALQGLGRGRTLVDVWINEIPLVV
KEVGDDVVSDLATTCLMLSSKTSGAVIEIIIATSVTAASRLGDPELFRNYLQFLNTFTAQAPRGVRPMLD
NLEVLFSQLTLGGLRRWALWGAHAHRTDYEAQLQYFSLSSKESHAVLRKERKGTLFVDIQRRINIYLRAL
WARDFYMRPTSGDFENREGYRPFIEDYIIHLPDAYDNYGDIAASEVYRAAAAHAAAHLVETKKPISAESL
NPLQMAVISVIEDARVEALSIRRFPGLQHTWSALHIATADMNTTIGDYLNRLARALIDPDYSDPDEWVIQ
GRLLFSQVQDRLTDNQICWDIGVQLAHEIMAKKIPFNPRTDVLTALYRDDNRYFWEFEEFDFERSIAAGY
EPLKQVRKHVSVMEFINELDVETAGDDAQEIWVLGTELFPYEDYGVSYNTLEGKEPVASPFHYAEWDYQI
QLERPAWSTVQEKRAKPGDIQIIDEIAAQYKREIHRMKFLLDAMQPQGVQRIRKLEDGDEIDINAAISSL
VDIRMGQHPDPRVMMRAVRKVRDISVMVLLDLSESTNNQVNGQEFTVLDLTRQATVLLADAINRIGDPFA
IHGFCSDGRHDVEYYRFKDFDQPYNEVPKMRLAGMTGQLSTRMGAAIRHASHFLKLQRAAKKLLLVITDG
EPADVDVRDPQYLRFDTKKAVEEAGRSGILTYCMSLDPRADQYVSRIFGMRNYMVVDHVERLPEKLPMLY
AGLTR

>Nitrosomonas aestuarii Nm36_IAQ_O
MSVNLEDYQEILEDLEPESVALLENAWHEASKVLSPRGLDNYIKGVSALHNLRRGRGLVDCWIDEIPQVV
KEIGEDIVSELATAVLALASRTSGSVIELVLATAPTAARRLGDAELFQNYLQFLNTLIAQAPRGIRPMLD
KLEVLFEQLTLGGLRRWAMWGAHAHRTDYEEQVRYFSLVSKESLAILQKERKGTLFVDVQRRINMYLRAL
WARDFFMKPTSGDFETREGYRPFIENYFIHLPDAFDNFGDVSATEVYRAAAAHAAAHLVETKQPISAESL
NPLQMAVISVIEDARIESLSIRRFPGLQKTWSVLHTATSDMNVSIGDYLNRLARALLDPEYKDKDKWIAE
GRRLFKAAQDKLESHQISWDIGVQLAHSLLDKKLPFNPRTDTITAPYRDDNRYFWEFAEFDFDESISAGY
ETVKQVRKYVNVMEFANEVEVETAGDDAQEIWVMGTEFFPYEDAGVSYNEMEGKEPVSAPFHYSEWDYQI
QLERPDWATVQEKRAKMGDMQCIDEIATQYKREITRMKFLLDAMQPQGTRRIRKLEDGDDIDINAAIRSM
IDIRMGIQPDPRIMMRSVRKIRDISVLVLLDLSESTNEKVTGQEYTVLELTRQSTVLLANAIDKIGDPFA
IHGFCSDGRHDVEYYRYKDFEQPYDEIPKAKLAGMTGQLSTRMGAAIRHASHYLKQQKSSKKLLLVITDG
EPADIDVRDPQYLRFDTKKAVEEAARSGVITYCMSLDPRADQYVSRIFGERNYLVVDHVERLPEKLPALY
AGLTR

>Nitrosomonas ureae Nm13_IAQ_O
MSINLDDYKELLEDLEPESVELLSHAWPEVVKTFSARGLDNYLKGVSALDGLGRGRSLVDCWIDEIPLVA
KEIGEDIISDLATSVLSLASRTSGAVIELVLATSPTAAKRLGDAQLFQNYLQFLNTLIAQAPRGMRPMLN
KLDILFGQLTLGGLRRWAMWGAHAHRTNYEEQMKYFGLESKESLAVLQKERKGTLFVDVQRRINMYLRAL
WGRDFFMKPTSGDFESREGYKPYIENYFIYLPDAYDSHGDVTATEVYRAAAAHAAAHLVETRQPISAEGL
NPMQMAIISVIEDARIEELAIRRFPGLRKTWAALHTATPDMAATMGDYLNRLARALLDPDYQDTDRWITE
GRHLFAATQDKLDSYQISWEIGVQLAHSFREKNIPFAMLTDHLTAPYRDDNRYFWEFEEFDLNKSLSAGY
DAPKQVRKYVNVMEFANEVEVESAGDDAQEIWVMGTEFFPYEDMGVSYNDMEGKEPVSAPYHYSEWDYQI
QLERPDWATVQEKRAKLGDMQCIDDIAQQYKREIARMKFLLDAMQPQGTRRIRKLEDGDEIDINAAIRSM
IDIRMGMQPDPRIMMRSVRKVRDISVLVLLDLSESTNEKVAGQDYSVLDLTRQATVLLANAINKIGDPFA
IHGFCSDGRHDVEYYRFKDFEQPYNEIPKARLAGMTGQLSTRMGAAMRHASHYLKLQKSARKLLLVITDG
EPADVDVRDPQYLRHDTKKAVEEAGRSGILTYCMSLDPRADQYVSRIFGERNYLVVDHVERLPEKLPVLY
AGLTR

>Hydrogenophaga sp. LPB0072_IAQ_O
MSIHLHDHAEWLEDLEPASRERLEHAWPEATRVFSARGLDNYVKGASALRGLGRGAGLVDAWIDAAPQVA
KDAGEDVVGDLATTALSLASRTSGSVIELVLGTAPTAARRLADSGLFLQYLQFLNTLVAQAPRGLRPMLD
KLDVLLGQLTLGGLRRWATWGAQAHRTQFEEQIAYFGLNSKESLAMLQKERKGTLLVDVQRRINMYLRAL
WGRDFYMRPTAGDFESREGYRPFIEDWLIHLPDAFDAVDGTHGPVPATELYRAAAAHAAAHVMYTRAPIS
AESLNPWQMAVIGLVEDARVEALAVARFPGLRALWSSLHTTECEQAATAGDFLNRLARALADPDHRDDHP
WIAQGRVLMAQALPRILAQPFENTVSWDMGVTLAHSYRELCQGPVFQPRTDLQAAPYRDDNRYFWAFEGF
DADQAAAAGYEPVQQVRKYVNVMELANEIEVENAGDDAQEIWVMGTEFFPYEDMGVSFNQSEGHEALVPP
SHYPEWDHLIQLERPAWVTVQERRAKAGELAVVEAITTEHRRLIGRMRFILDAMQPQGVQRLRKLEDGDE
IDLNAAVASLVDMRMGQQPDPRFMMRSVRQLRDISVLVLLDLSHSTNDKVRSARPGATEGQETTVLDLTR
QACVLLADAVDKVGDPFAIHGFCSDGRHDVNYWRFKDFDQPYDDLARARIAGMTGQLSTRMGAAIRHATV
ALRQQRSGKKLLLVITDGEPADVDVRDPQYLRHDTRKAVEEAGRNGVLTYCMSLDPRADQYVSRIFGARN
YMVVDKVERLPEKLPLLYAGLTR

>Marichromatium purpuratum_IAQ_O
MTSDIQDALSCLKSGAEHAQALEASHHEAARLLSPRGLEHYVTGIRAMCTLNKGDDLVMTYVQEMPGVAR
ELGEDIIPDIVGALMKLASHTSGTVLTLLLGSLGLAATRLGDAELMRGYLGLLHQLAGKAPRGLRPMLEH
SDELFAKLTLGGLRRWALWGAQAHARDLDGQLAYFGLASEASRAVLQQERRGTLFVDNQRRLNFYLRALW
ARAFFMRPTSGDYESREGLRPFIEDFQIHLPDAFDDWQGIPGVDLYRAAAAHCAAHLVYTTAPLDGAGLS
PAQRFVVTLFEDARVEALAVAEFPGLRKLWGAIHAHAVTLAANAHPMQSLLTRLARALLEPEYQDPEPAI
AESAARFHQHCATRGTDNAISREAGLAFHDRALELVALPSLRVLEDMPLPYRDDNRYCWAFDENLFITQG
LDYLPERARQVRRQVSVMEMVNELDCELAGDDAQEVWNLATPFWLDQEDCTINELEGREPISEPFHYPEW
DYHVQLYRPDWTSVIERRQERGDPALMDEILTRHRPIASRIRHLIDALQPQGVVRRRGYEEGEELDLEAA
VRAMVDIRRGVMPDPRINIRITRHVRDLAIVVLMDLSESTNEKVGVNEGEPGYDEAPSILDLTREATGLL
AWAIDAIGDAFAVHGFASDGRHDVRYYRFKDFDQDYGDAAKSRMAGMRGGLSTRMGAALRHAGHHLEQQP
AQKRLVLLITDGEPADIDERDPQYLRHDAKKAVEDLRTRGIHTHCLTLDPEADRYVARIFGENGYSIVDQ
VERLPERLPGVFGVLTG

>AfCbbO3_B7JB16
MAVELEKYQDILAELGEHAVEVLRASWDEAARVFTPRGLENYYLNGATSLKSLGRGTDLVVSFIQSAPAV
AHELGEDAVREMLAAAIKMYSKTSATVIAAMFSSSPVAAARLGDPELFRGYLHLLDTLLAQAPRGVRPML
DHLSTLLGQLTLGGLRRWALWGAQAHKTDFDGQAKYFALESPESIGVLQKERKGTLFIDVQRRISMYLRA
LWGRDFFMRPTSGDFEQREGYRPSIEGYIIHLPDAYDDLVWQAPSGEETHIHGIELYRASAAHAACHQVY
TTDQFDSTGLSTLQSALIGLIEDARVETIALKQFPGLRHIWLPLHTATPASGNEAASLMARLAHALLDPD
YRDDHPWVAMGRQIFSEQQERLVSTEWSREVGLRLAAEMLQLGVAYSATTDVPDIPYRDDNRYMWEFEDI
RADGQVIAGVTTQQIRKYVSVMEMVNALDVPGAGDDANEIWVLSSEFFRDEEPTSLNQQEGREPPPDPYH
YPEWDYQMQLERPEWCTVLEKRAKSGTLETIHEIVAKHKPIIGRLKFLIEALQPQGVQRLRKQEDGDEID
LNAAVRAMIEMRMGEQPDPRIMMRNVRKVRDLSVLLLIDLSESTNDPVLGSNSTVLQLAREATVLLADAL
DKIGDPFAIHGFDSNGRHDVEYFRYKDFGASYNDQAKSRLAGMSGQLSTRMGAAIRHAGSILKRQPSNKK
LLLVITDGEPADNDVRDPQYLRYDARKAVEDLTQAGIAPYCLSLDPRADQYVSRIFGAKNYVVLDHVQRL
PEKLPILYMGLTR

>Ferrovum sp. Zulauf-31_IAC_O
MAIELEKYQDILDELGEHASEVLRASWGEAARVFSPRGLEAYLHGATGLKSLGRGTDLVLSFIQSAPAVT
RELGEDAVSDLLAAAIKMYSKTSATVISLVFSSSPIAASRLGDPELFRGYLHLIDTLLAQAPRGVRPMLD
HLGTLLGQLTLGGLRRWALWGAQAHKTDFNAQIRYFGLESPESLGVLQKERRGTLFIDVQRRIGMYLRAL
WGRDFFMRPTSGDFEQREGYRPYIEGYIIHLPDAYDDLDLPSGKIDGVELYRAACAHAAAHQMYTKEPLS
AEALTPLQMTVIGTIEDARVEQLAINSFPGLAPLWQKLHHATPHQNASIGDYLNRIARALLDPGYADPDP
LIAKVRMLFAEQLNQLASNHLAWDIGVTLAHDLVQMRLPFVHTNMLSAPYRDDNRYLWDFDEVSEFAQVA
PWQEKQVRKHVSLMEFANEVEVENAGDDAQEIWVLSSELFPYEDLGKSYNELEGKEPPPQPYHYAEWDYQ
MQLERPDWCTVLEKRPIPGEVEVIDDIVVKYKSIIGRLKYLIEAMQPQGVQRLRKQEDGDEIDLNAAVRA
MIEMRMGEQPDPRVMMRNVRKVRDLSVLLLIDLSESTNDLVLGSNNTVLQLAREATVLLANALDKIGDPF
AIHGFDSNGRHDVEYFRFKDFDMPYNDLAKSRLAGMRGQLSTRMGAAMRHAGSILKRRPSSRKLLLVVTD
GEPADNDMRDPQYLRFDAKKAVEELTRSGITTYCLSLDPRADQYVSRIFGAKNYMVVDHVQRLPEKLPLL
YMGLTR

>Ectothiorhodosinus mongolicus M9_IAC_O
MAIHLEEYEELLEDLPHDAREVLTGAWHEAARVFSPRGLDNYLKGAVALHNLGRGEDLVVSFLQEMPAMS
RAIGEDVLPELVNFLLGMASKTSGQVLSLIISTAPLAAERLGDDTLFRGFLGVLQVMLAQAPRGLRPMLE
NLDRLLTQLTLGGLRRWVNWGAQAYKTDFEGQVNYFSLHSPDAVSVLKAERKGTLFVDVQRRLNIYLRAM
WGRDFFMRPTAGDYESREGLKPFIEHYVVHIADAYDDYRPEGDATAEDQLVSGLEVYRAAANHCAAHLVF
TKDPLSMEELDLVQMAIIGVIEDARVEELACQQFPGMRASWLALHPKVDFGEPQTIGALLNRLARALLEP
DSADPHPWVREGVQLFREETDLSSNQISWNIGVALSHSLGRIPLPEFNFRTDIQHAIYRDDNRTIWESEE
YDVQAALEATWGGKQVRREVSVMEMVNELDYEFAGDDAQEVWVLPTEFYLDQEGVTINELEGRPPISEPF
HYHEWDYQIQLERPSWVTVLERNPVLGELDAIEQIITDYKPVISQLKYLIESMIPQGMQRLRRQEDGDEL
DINAAIRAMVDIRSGQQPDTRVMMRYKRNVRDLAVMVLLDMSESANDKVRGQDYSIMDLTRAATVLFADA
LDRIGDPFALHGFCSDGRHDVHYYRFKDFEQPYNDLVKARLAGMQGSYSTRMGAAMRHAGHYLKQQAKSK
KLLIIITDGEPADNDTRDPQYLRHDAKRAVEELSREGVMTYALSLDPHADHYVSRIFGASHFTVLDHVER
LPEKLPMLYLGLTR

>Sulfurirhabdus autotrophica_IAC_O
MSVELEKYQDILDELGEHAGEVLRASWGEAARVFSPRGLENYYLQGATGLKSLGRGTDLVVTFIQNAPAV
ARELGEDSVSDLLAAAIKMYSKTSASVIAAIFATSPVAAARLGDPELFRGFLHLLDTLLAQAPRGIRPML
DHLSTLLGQLTLGGLRRWALWGAQAHKTNFDGQLKYFSLESPESIGVLQKERKGTLFIDVQRRIGMYMRA
LWGRDFFMRPTSGDFEQREGYRPSIDGYIIHLPDAFDDFVFDSSTGEEVRIPGIDLYRASAAHAACHQVY
TTEQFDSTGLSALQVVLIGLIEDARIEGLAVAQFPGLKQTWLSFHTATPQTGDSAVGLMARLARILLDED
YRDNHPLVMLGYRLFSENKAQQNVTEWVREMGIRLAEEMQGMGVIYSQSNDVIDILYRDDNQYMWEFEDI
REAGQVVAGVTTQQIRKYVSVMEMINAIDVPGAGDDANEIWVLNSEFFRDEETTSINQQEGREPPPDPYH
YPEWDYQMQLDRPDWCTVLEKRAKPGELQMIDDIVVKHKPIVARLKYLIEAMQPQGVQRLRKQEDGDEID
INAAVRAMIEMRMGEQPDPRIMIRNVRKVRDLSVMLLIDLSESTNDAVLGSESTVLELAREATVLLADAL
DKIGDPFAIHGFDSNGRHDVEYFRYKDFGSPYNDKAKSRLAGMSGQLSTRMGAAMRHAGSILKQQHSSKK
LLLVITDGEPADNDVRDPQYLRFDAKKAVEELTRNGVSTYCLSLDPRADQYVSRIFGAKNYMVVDHVQRL
PEKLPMLYMGLTR

>Gammaproteobacteria sp. genome_bin_46_IAC_O
MAVELEKYQDILDELGDHAGEVLRASWTEAARTFTPRGLEAYLQGAASLK
SLGRGTDLVVSFIQSAPAVAHEIGEDAVSDLLSTAIKMYSKTSATVISLI
FSSSPVAAARLGDLELFRGYLHLLDTLMAQAPRGIRPMLDQLGTLLGQLT
LGGLRRWALWGAHAHKTDFDAQQLYFSLQSPESLGVLQKERKGTLFIDVQ
RRIGMYLRALWARDFYMRPTSGDFESREGYRPYIEGFIMHLPDAYDDHPP
GDAGVEQRSGLEVYRAAAAHAACHVVYTTTQFDNAGLSALQIALIGLVED
ARVEALAVQRFPGLQHIWLPLHTATPATGESAGALMARLAHAWLDPDYRD
DHAWVTLGRQLFNEQQAQLQSTEISRAIGLQLSAELLEMGIVFSSATDVA
DIPYRDDNRYMWEFADLREAGQVVAGVNVQQVRKYASLMEMLNTLDVPGA
GDDAGEIWVLPTEFFHDEDPTTSINQKEGREPPPQPYHYAEWDYQMQLER
PDWCTVLEKRAPSGDVAIIEEIVVKHKPIISRLKFLIEGMQPQGVQRIRK
QEDGDDIDLNAAIRAMIEIRMGEQPDPRIMMRNVRKVRDLSVLLLIDLSA
STNDPVRGSDNTVLQLAREAAVLLADALNKIGDPFAIHGFDSNGRHDIEY
FRFKDFDAPYDDKAKARLAGMRGELSTRMGAAMRHAGSFLKRQPNQKKLL
LVVTDGEPADNDVRDPQYLRFDAKKSVEELARNGITTYCLSLDPGADQYV
SRIFGAKNYMVVDHVQRLPEKLPLLYMGLTR

>Acidithiobacillus ferrivorans SS3_IAC_Q_O
MAVELEKYQDILAELGEHASEVLRASWDEAARVFTPRGLENDYLNGATSLKSLGRGTDLVVSFIQSAPAV
ARELGEDAVHDMLAAGIKMYSKTSATVIAAMFSSSPVAAVRLGDPELFRAYLHLLDTLLAQAPRGVRPML
DHLSILLGQLTLGGLRRWALWGAQAHKTDFDGQAKYFALESPESMGVLQKERKGTLFIDVQRRIGMYLRA
LWGRDFFMRPTSGDFERREGYRPSIEGYIIHLPDAYDDLLWRAPSGEEMRISGIELYRASAAHAACHQVY
TTHQFDSTGLTAMQVTLVGLVEDARVEAIALKQFPGLGQIWLPLHTATPASGNDAAPLMARLARALLDPE
YSDEHPWVAMGRQMFSGQQDRLGSTEWAREVGLHFAAEMQQLGVVYSGSSGLPDIPYRDDNRYMWEFEDV
REVGQVIAGVTTQQIRKYVSVMEMVNAIDVPGAGDDANEIWVLSSEFFRDEEPTSLNQQEGREPPPEPYH
YPEWDYQMQLERPDWCTVLEKRAKSGALEIIDEIVAKHKPVIGRLKYLIEALQPQGVQRLRKQEDGDEID
LNAAVRAMIEMRMGEQPDLRIMMRNVRKVRDLSVLLLIDLSESTNDPVQGSESTVLQLAREATVLLADAL
NKIGDPFAIHGFDSNGRHDVEYFRYKDFGAAYNDRAKARLAGMSGQLSTRMGAAIRHAGSILKRQPSNKK
LLLVITDGEPADNDVRDPQYLRYDAKKAVEELTQIGISPYCLSLDPRADQYVSRIFGANNYVVLDQVQRL
PEKLPMFYMGLTR

>Putative Oxalobacteraceae spp._Bin3_E1B_IAC_O
MAIHLEEFQELLDELPGGAQELLRASWNEAARAFTPRGLDNYLKGAVALH
HLGRGEDLVVGFIQSMPELARGVGEEVLPDLVNFLLSMASKTSGHVLALI
VGTAPLAAQRLGDAGLFGSYLKVLEIVLAQVPRGLRPMLENLDRLLTQLT
LGGLRRWVQWGAQAYRSDFDGQVAYFSLQSADALAVLQQERKGTLFVDIQ
RRLNIYQRAMWGRDFFLRPTAGDYESREALKPFIEHYVIHIADAYDDYKP
LGPDTPPEQCVPALEIYRAAANHCAAHLVFTQQPLSMQMLHPAQMAVIEV
FEDARVEELAIRQFPNMREAWLALHPLFDYAREPESIGELLDRLARALLE
EQSRDPHPWVREAVAAFRAQADLSTNQTSWNLGIDLSHKLFELPLPEFNN
RTDHRLRAIYRDDNRAVWQLEEYDEAQALEATWQTRQQVRKKVSLMEMVN
EVDNEFAGDDAQEVWELPTEYLFDDGVSINELEGRPPISEPFHYPEWDYQ
IQLERPNWVTVLERHPPVGELEVIENIILDNKPVISRLKFLIESMVPQGM
QRIRHVEDGDELDINAVVRAMIDIRMGQQPDPRIMMRYKRTLRELAVMVL
LDMSESSNDKVRGHDYTVMDLSRAATVLFADALDRIGDPFAIHGFCSDGR
HDVHYHRFKDFDQPYGDIVKARLAGMKGHLSTRMGAALRHAGHYLAQQPK
SKRVIFVITDGEPADNDVRDPQYLRHDTKHAVEELARKGITVYALSLDPH
ADQYVSRIFGAKNFTVIDQVERLPEKLPMLYMNLTR

>Thiomonas sp. str. 3As_IAC_O
MAIHLEEFQELVDELPSGAQDVLRASWNEAARAFSSRGLDNFLKGAAALHQLGRGEELVITYLQSMPELA
RAIGEDVLPDLVNFLLAMASKTSGQVLALIAATAPLAGQRLGDEELFRQFLSVLSLMLAQAPRGLRPMLE
NLERLLSQLTLGGLRRWAQWGAQAYKADFDGQVAYFSLQSPDALSMLQQERKGTLFVDMQRRLNIYLRAM
WGRDFFMRPTAGDYENREGLKPFIERYVIHIADAYDDFRPLGPDTPSEQIVSALDVYRAAANHCAAHLVF
TTEPLSMQALSPLQIGLIEVIEDARVEALAIAQFPNMREAWLALQPPADYSEPKTVGDLLNRLARALLEE
HSADPHPWVQQGVAHFRAQPDLLDAKFSWNVGIDLSHPLAALDLPEYNRRTDGLRALYRDDNRAIWELEE
YDEAQALQATWETQQQVRRKVSVMEMVNEVDNEFAGDDAQEVWILPTEFYLDQEGVTINSLEGRPPISEP
FHYPEWDYQIQLDRPSWATVLERHPPVGDLSVIDAILAEHKPVVSRLKFLIESMIPQGLQRIRRQEDGDD
IDIDAAVRAMTDVRMGVQPDPRIMVRLKRAQRDLAVMVLLDMSESSNDKVRGHDYSVLDLTRAATVLLAE
ALQRIGDPFAIHGFCSDGRHDVHYYRFKDFDQPYGDLARARLAGMKGSYSTRMGAALRHAGHYLEQQPKR
KKICFVVTDGEPADNDVRDPQYLRHDTKRAVEQLLQQGVTVYALSLDPHADLYVSRIFGVKNFTVIDKVE
RLPEKLPMLYMSLTR

>Thioalkalivibrio versutus D301_IAC_O
MSIHLEEYQDLLEDLGGQAAEVLEASWQEATRAFSTGGLKRYYLEGARSLHSLGRGSEMVVAFVQEAPDL
AQELGEDAVGELVSSAIKMYSKTSGAVITLLISTSPIAARRLGDLRLFGGYLRLVDNLLGQAPRGVRPML
EHLDELLSQLTLGGLRRWATWGAQAHRTDLEEQIAYFGLESPESRSVFQKERRGTLFVDVQRRINLYLRS
LWARDFFMRPTSGDFESREGYKPYIEGFTIFLPDAFDDWEGLTGLDLYRAAAAHAAAHVVYTREMQPEEA
PRGVTGVLTELFEDARVEALASQGFPGLRNLWTPLHTATPDDGEAPQALLARTARALLDPDYRDDHPFVT
RARAALAERTEDLEAPGLARALAEALAPEFPEQGYMNPRQVAPDVLYRDDNRYMWAFGREEDDFETLMAS
GSNQERVYVTPMEMINTLDVPGAGDDAQMIMVLATEWFRDGEEESINQQEGKEPISLPYHYHEWDYQMQL
ERPHWVTLLERRPQKGDVAEIDAINEKHKPLISRLKFLIEAMQPQGVQRLRKQAEGDELDLNALVDAQID
LRMRRQPDERIYVRNIRQVRDLSVLVLLDLSESTNEMVQGTDTSVVQLAREATALLGGAISKIGDPFAIH
GFASDGRHDVEYYRFKDFGAPYDDHARARLAGMKGQLSTRMGAAVRHAGHLLQQQGTQKKLLLIVTDGEP
ADTDVRDPQYLRQDAKRAVEEVGKNGVYSFCISLDPNADEYVERIFGAQHFMVLDRIERLPEKLPMLYAG
LTR

>Thioalkalivibrio sp. ALJ8_IAC_O
MSVHLEDYQDLLDDLGNHATEVLESSWQEASRAFSASGLKRYYLEGARSLQALGRGSEMVVAFVQEAPAL
AQELGEDAVAELLGSAIKMYSKTSAAVITLVIETSPVAAQRLGDYSLFEGYLRLLDNLLGQAPRGVRPML
EHLDELLTHLTLGGLRRWATWGAQAHRTDLEGQIAYFGLESPESRSVFQKERRGTLFVDVQRRINLYLRS
LWARDFFMRPTSGDFESREGYRPYIEGFTIFLPDAYDDVEGLTGLDLYRAAAAHAASHVVHTREMQPDEG
PRGVVGILTELFEDARIEALAIAAFPGLRQIWVPLHTATAEDGDTAQAVLARTARALLDPQYHDPHAFVQ
KAVSAFAERVDDLEAAGLARELAEVLAPEFPEQGYMNPAKVAPDVLYRDDNRYLWNFGREEEEAEVLAAH
GSGQERFYVTPMQMINTLDVPNAGDDAQQILVLATEWFRDGENESINQQEGKEPISLPFHYHEWDYQMQL
ERPHWVTLLERRPKKGDIEEIEAIYDKHKPLVSRLKFLIEAMQPQGVQRMRKQPEGDELDVNALVEAQID
VRMRRQPDERIYVRNLRHVRDLSVLVLLDLSESTNETIGDGETTVVQLAREAATLLSGAISRIGDPFAIH
GFASDGRHDVEYYRFKDFDAPFDDTAKARLAGMQGQLSTRMGAAIRHAGQQLHNQGTAKKLLLIITDGEP
ADTDVRDPQYLRQDAKRAVEEVGRKGVYTFCMSLDPNADEYVERIFGAQHFMVLDQIDRLPEKLPMLYAG
LTR

>Nitrosomonas nitrosa Nm90_IAC_O
MTIHLEEYQALLDDLPSNSQDVLRASWKEAAKVFSSRGLSNYLKGALALHDLGRGEDLVVTFIQEIPQVA
YIIGEDILPEIVSFLLSMSSKTSSEILALIVSTAPLAAERLGDEELFRNYLSVLSIMLAQAPRGLRPMLE
KLGLLLNQLTLGGLRRWVQWGIHAYKTDFEGQIGYFSLQSPDALSVLQSERKGTLFVDVQRRLNMYLRAM
WGRDFFLRPTSGDYENRDGLKPYISNYIIYIADAYDDYQPEGDTVPPMSVIPGTEIYRAIVNHCAAHLVY
TLKPLSMQMLNTTQIAIIEAIEDARVEELACRQFPGMQNSWLALHPLPDYSEPKTVGDLLNRLARALLEE
NSADPHPWIQEAIELFRTAQNLDTNQSSWNIGVELAYRLAKFPLPEYNPRTDFLRAIYRDDNRVIWESEE
YNEMEAFETTWMPKQTRKKVSVMEMVNTLDNEFAGDDAEEIWVLPTEFWLDQEGTTINSLEGKEPISDPH
HYHEWDYQIQLERPSWVTVLERRPKLGDLDLINKIIEDNKPIISRLKFIIDSMTPHGMQRIRRVEDGDEL
DINAAVRAMIDIRMGQQPDNRFMIRHKRNLRDIAVMVLLDMSESANDKVRGHDYTVMDLTRAATVLLSNA
LDRIGDPFALHGFCSDGRHDVHYFRFKDFNEPYDDLVKARLAAIQGSYSTRMGAALRHAGSILGQQPNAK
KILFVITDGEPADSDVRDPQYLRFDAKRAVEELVRAGISTYAISLDPGADQYVSRIFGINNFTVLDHVER
LPEKLPMLYMGLTH

>Nitrosomonas sp. 51 Nm51_IAC_O
MTIHLEEYQVLLDDLPSNSQDVLRSSWAEAAKVFSSRGLSNYLKAAVALHDLGRGEELVVTFIQEIPRVA
YVIGEDILPDIVSFLLSMASKTSSQVLALIVSTAPLAAERLSDEELFRSYLSVLSIMLAQAPRGLRPMLE
KLDLLLTQLTLGGLRRWVQWGTQAYKSDFDGQIRYFSLQSPDALSVLQSERKGTLFVDVQRRLNIYLRAM
WGRDFFLRPTAGDYENREGLRPYISHYIIHIADAYDDYTFQDDAMAVESVIPGSEIYRAIANHCAAHLVY
THKPLSMQMLNTTQIAVIEVIEDARVEELACRQFPGMRNDWLALHPLTDYSEPQTVGDLLNRLARALLEE
NSADPHPWIRKGVELFRAEQDLDTNQSSWNIGVELAHHLAKFPLPEYDPRSDILRAIYRDDNRAIWESEE
YDEMEALEASWMPKQTRKKVNIMEMVNSLDNEFAGDDAEEIWVLPTEYWLDQEGVTINSMEGKEPISDPY
HYHEWDYQIQLERPSWVTVLERRPKLGDLDLINKIIEDNKPIISRLKFLIDSMTPHGMQRIRRVEDGDEL
DINAAVRAMIDIRMGQQPDNRIMIRHKRNMRDLAVMVLLDMSESANEKVHDHDYTVMDLTRAATVLFSDA
LDRIGDPFAIHGFCSDGRHDVHYSRFKDFDAPYGDLVKARLAAMEGSYSTRMGAALRHAGSILRQQPQNK
KILFVITDGEPADNDVRDPQYLRFDTKHAVEELLRSGIVTYALSLDPGADQYVSRIFGMKNYTVLDHVER
LPEKLPMLYMGLTH

>Thioalkalivibrio sp. ALE31_IAC_O
MSIHLEDYQDLLEDLGGQAAEVLEASWQEASRAFSAAGLKRYYLEGARSLHSLGRGSEMVIAFVQETPDV
AQELGEDAVGELVSSAIKMYSKTSAAVITLLISTSPIAARRLGDQGLFSGYLRLVDNLLGQAPRGVRPML
EHLDELLSHLTLGGLRRWASWGAQAHRTDLEAQIAYFGLESPESRSVFQKERRGTLFVDVQRRINLYLRS
LWARDFFMRPTSGDFESREGYKPYIEGFTMFLPDAFDDWEGLTGLDLYRAAAAHAAAHVVFTREMQPEEA
PRGVIGVLTELFEDARVEALATRGFPGLRNLWIPLHTATPDDGDAPQALLARTARALLDPDYRDDHPFVG
KARAALAERAEDLEAAGLAHELAEALAPEFPEKGYMNPRQVAPDVLYRDDNRYIWAFGREEDDFETLMAS
GSNQERVYVTPMEMINTLDVPGAGDDAQMIMVLATEWFRDGEDESINQQEGKEPISLPYHYHEWDYQMQL
ERPHWVTLLERRPKKGDVEEIDAINEKHKPLISRLKFLIEAMQPQGVQRMRKQAEGDELDVNALVEAQID
LRMRRQPDERIYVRNIRQVRDLSVLVLLDLSESTNEPLADGETTVVQLAREATALLGGAISKIGDPFAIH
GFASDGRHDVEYYRFKDFDAPYDDHARARLAGMKGQLSTRMGAAIRHAGHLLHQQGTQKKLLLIVTDGEP
ADTDVRDPQYLRQDAKRAVEEVGKNGVYSFCISLDPQADEYVERIFGAQHFMVLDHIERLPEKLPMLYAG
LTR

>Nitrosomonas halophila Nm1_IAC_O
MAIHLEEYQELLNDLPSKSQEVLRAAWNEAARVFSARGLDNYLKGALALHSLGRGEELVVTFIQEMPQVA
RAIGEDVLPDVVNFLLSMASKTSGQVLTLVVGTAPLAAERLGDEELFRNYLNVLSIMLAQAPRGLRPMLE
NLDQLLTQLTLGGLRRWVQWGAQAYKTDFEGQARFFSLQSPDALSVLQSERKGTLFVDVQRRLNIYLRAM
WGRDFFLRPTAGDYESREGLKPYIERFVIHIADAYDDYKYLDEATPPEAVIPALEIYRAVVNHCAAHLAF
TKEPLSMQMLNTTQMAIIEVIEDARVETLACQQFPGMRANWLAFHPVADYSEPKTVGDLLNRLARALLEE
NSSDPHPWVQKGLELFRMEEDLSSNQISWNIGIELAHHLAQIALPEYSPRTDGLRAVYRDDNRTVWESAE
YSELEALEATWGPKQIRKKVSVMEMVNALDCEFAGDDAQEIWVLPTEFYLDQEGVTINALEGKAPVSDPH
HYHEWDYQIQLERPSWTTVLERRPKLGDLELIENIIEDHKPVISRLKFLIESMIPQGMQRIRRVEDGDEL
DINAAVRAMLDIRMGQQPDTRIMMRYKRNMRDLAAMVLLDMSESSNDKVRGQDYSVMDLTRAATVLLSDA
LDRIGDPFALHGFCSDGRHDVHYYRFKDFGEPYNDMVKARLAAMQGSYSTRMGAALRHAASFLKQQPKNK
RILFVITDGEPADNDVRDPQYLRFDTKRAVEELAREGITTYALSLDPHADQYVSRIFGPNNFTVLDHVEK
LPEKLPMLYMGLTR

>Nitrobacter winogradskyi_IAC_O
MAIHLHEFQELLDELPGRAQELLRASWNEAARAISPRGLSNYIKGAVALHELGRGEDLVVSFIQSMPEVG
RAIGEEVLPDLVNFLLGMASKTSGQVLALIASTAPLAAHRVGDAELFRQYLNVLEIMLAQAPRGLRPMLE
NLDRLLSQLTLGGLRRWVQWGAQAYKADFEGQAAYFGLQSADAMAVLQQERKGTLFVDIQRRLNIYMRAI
WGRDFFLRPTAGDYESREGLKPYIEHYVIHVADAYDDYKPEGDATALERIVSALELYRAAVNHCAAHLVF
TQTPLSMQQLLPVQMALIELFEDARVEELAIRKFPGMRQAWLALHPVFDYSAQPRTVGELFDRLARALLD
PDSTDPDPFVREGVAAFRAQSDLESNQVSWNLGVDLSHRLFELDLPTYNKVTDALSAVYRDDNRAVWFLE
EYDEAQVMAATWETRQQVRKKVNVMEMVNEVDVEFAGDDAQEVWELPTEFYLDQENVSINSLEGRPPISE
PFHYPEWDYQIQLERPNWVTLLEYHPVMGELDVIEGIILEHKPVISRLKFLIESMVPQGMQRIRNVEDGD
EIDINAAVRAMIDIRIGQQHDPRIMMRYKRALRDLAVLVLLDMSESSNDKVRGHDYTVMDLTRAATVLLA
GALHRIGDPFAIHGFCSDGRHDVHYHRFKDFDQPYDDVVKARLAGMKGRLSTRMGAALRHAAHYLALQPS
SKRVVFVVTDGEPADNDVTDPQYLRHDTKAAVEELGRQGITVYALSLDPHADQYVSRIFGMKNFTVIDQA
ERLPEKLPMLYMSLTR
