# Supplementary material for: The CbbQO-type rubisco activases encoded in carboxysome gene clusters can activate carboxysomal form IA rubiscos
Source: J Biol Chem. 2021 Dec 8;298(1):101476. doi: 10.1016/j.jbc.2021.101476 (PMC8718961; doi:10.1016/j.jbc.2021.101476)
Supplement: Dataset S1 [file mmc2.zip › CbbQ_sequences.fa]

>Hydrogenovibrio marinus_IAQ_Q
MSEINALDPQQYIIKNEPFYRPVSDEVELFESAYASRMPMMLKGPTGCGK
SRFVEYMAHKLNKPLITVACNEDMTASDLVGRFLIDINGTKWQDGPLTVA
ARIGAICYLDEVVEARQDTTVVIHPLTDHRRVLPLDKKGELVEAHPDFQL
VISYNPGYQSMMKDLKQSTKQRFGGFSFDYPAEQIEAEIIAKEADVEMSI
AEKLVQIAQRSRNLKGHGLDEGISTRLLVYAGQLIGKGVSPNKACRMALI
TPLTDDLDILDTLMTTVETFFEE

>Rhodobacter sphaeroides ATCC 17025_IAQ_Q
MDAITHPFRIPAEPWYRPVADEIALFEAAHAARMPVMLKGPTGCGKTRFV
EHMAWRLGKPLVTVACNEDMTASDLVGRFLLDADGTRWQDGPLTFAARHG
AICYLDEVVEARQDTTVVIHPLTDNRRVLPLEKKGELLRAHPDFQLVISY
NPGYQSLMKDLKQSTKQRFGALDFTWPEHGVEVEIVAHEAGVDRALADKL
VAIAERARNLKGHGLDEGISTRMLVHAGHLIARGVAPVAACRMALVRPIT
DDPDMRDALDAAVTIYFQATP

>Rhodobacter capsulatus B6_IAQ_Q
MTDPTQPFRIPAEPWYRPVADEIALFEAAHAARMPVMLKGPTGCGKTRFV
EHMAWRLGKPLVTVACNEDMTASDLVGRFLLDATGTRWQDGPLTFAARHG
AICYLDEVVEARQDTTIAIHPLTDNRRVLPLEKKGELLRAHPDFQLVISY
NPGYQALMKDLKQSTKQRFGALDFTWPEHGVEVEIVAHETGIDPALAQKL
VAIAERARNLKGHGLDEGISTRMLVHAGGLIAQGVAPLAACRMALVRPIT
DDPDMRDALDAAVTTYF

>Ralstonia metallidurans_IAQ_Q
MSNIVDQYRITKEPYYRAVADEVELFEAAYSVRMPMMLKGPTGCGKTRFV
EYMAHKLNKPLITVACNEDMTASDLVGRFLLSAQGTEWQDGPLAIAARHG
AICYLDEVVEARQDTTVVIHPLTDNRRVLPLEKKGELVNAHPDFQIVISY
NPGYQSLMKDLKQSTKQRFGGLDFTYPEHAIETEVVAHESGANADIAGKL
VSIAERSRNLKGHGLDEGLSTRMLIYAGSLIAKGVNPQAACRVALVRPIT
DDPDMRDALDAAVTTFF

>Ferrovum sp. Zulauf-31_IAQ_Q
MSDIISQYRISTAPYYRPVADEVELFQAAYSVRMPMMLKGPTGCGKTRFV
EYMAYTLGKPLITVACNEDMTASDLVGRFLLDAQGTRWQDGPLAIAARYG
ALCYLDEVVEARQDTTVVIHPLTDNRRVLPLEKKGELIKAHSDFQLVISY
NPGYQSLMKDLKQSTKQRFGALDFNYPAHEVETEIIAHETRVTVEVASKL
VSIAERARNLKGHGLDEGISTRMLIYAGSLIVAGVDAKNACRVALVRPIT
DDPDMRDALDAAVMTFF

>Nitrosospira sp. APG3_IAQ_Q
MPNIIEQYHITKEPYYRPVADEVELFEAAYSVRMPMMLKGPTGCGKTRFV
EYMAWKLGKPLITVACNEDMTASDLVGRFLLDAHGTRWQDGPLAIAARYG
AICYLDEVVEARQDTTVVIHPLTDNRRVLPLEKKGELVHAHPDFQIVISY
NPGYQSLMKDLKQSTKQRFGGLDFNYPEHAIETEIVAHETGVTKDIAEKL
VSIAERARNLKGHGLDEGISTRMLIYAGSLIVKGVNAHAACRVALVRPIT
DDPDMRDALDAAVATFF

>Sulfuriferula sp. AH1_IAQ_Q
MNDVIKQYLIEKEPYYRPVADEVELYEATYAVRMPMMLKGPTGCGKTRFV
EHMAWKLGKPLITVACNEDMTASDLVGRFLLDASGTRWQDGPLAIAARYG
AICYLDEVVEARQDTTVVIHPLTDARRVLPLEKKGELIQAHPDFQLVISY
NPGYQSLMKDLKQSTKQRFGALDFNYPTHDIETEIVSHETGVSAEVAGKL
VSIAERARNLKGHGLDEGISTRMLIYAGSLIATGVNPQAACRVALVRPIT
DDPDMRDALDAAVTTFF

>Ectothiorhodospira haloalkaliphila_IAQ_Q
MHEQVRDYQVTQEPYYRAVGDEVDLYEAAYAVRMPMMLKGPTGCGKTRFVEYMAWKLGKPLITVACNEDM
TASDLVGRYLLDANGTRWQDGPLTLAARHGAICYLDEVVEARQDTVVVIHPLTDNRRVLPLEKKGELVEA
HEDFQLVISYNPGYQSLMKDLKQSTKQRFGALDFAYPEADVEKEIVSHETGVSADVAGKLVGVAERARNL
KGHGLDEGISTRMLVHAGSLIARDVAPLAACRMALVRPLTDDPDMRDALDAAVTTFF

>Nitrosomonas europaea Nm35_IAQ_Q
MSDVIEQYFVKNEPYYRPVADEVKLYEAAYSVRMPMMLKGPTGCGKTRFVEYMAWKLGKPLITVACNEDM
TASDLVGRFLLDAQGTRWQDGPLTTAARYGAICYLDEVVEARQDTTVVIHPLTDNRRVLPLEKKGELVGA
HPDFQLVISYNPGYQSLMKDLKQSTKQRFGALDFNYPQHDIETEIVSHETGIDSAIADKLVSIAERARNL
KGHGLDEGISTRMLIYAGNLIAKGVDVHAACRMALVRPITDDPDMRDALDAAVTTFF

>Nitrosomonas aestuarii Nm36_IAQ_Q
MSKIIDQYHVKTEPYYHSVADEVELYEAAYSVRMPMMLKGPTGCGKTRFVEYMAWKLKKPLITVACNEDM
TASDLVGRYLLDAKGTNWQDGPLAVAARYGAICYLDEVVEARQDTTVVIHPLTDNRRVLPLEKKGELIQA
HKDFQIVISYNPGYQSLMKDLKQSTKQRFGALDFNYPNHEIESEIVAHETGVSKEIAEKLVSIAERARNL
KGHGLDEGISTRMLIYAGSLIVKKVDPHAACRVALVRPITDDPDMRDALDAAVTTFFN

>Nitrosomonas ureae Nm13_IAQ_Q
MSKIIDQYRVTAEPYYHPVADEVELYEAAYSVRMPMMLKGPTGCGKTRFVEHMAWKLKKPLITVACNEDM
TASDLVGRFLLDANGTRWQDGPLAVAARYGAICYLDEVVEARQDTTVVIHPLTDNRRVLPLEKKGELVHA
HADFQIVISYNPGYQSLMKDLKQSTKQRFGALDFNYPSHDIESEIIAHETGVSTEIAEKLVSIAERARNL
KGHGLDEGISTRMLIYAGSLIVKKVNAHAACRVALVRPITDDPDMRDALDAAVSTFFN

>Hydrogenophaga sp. LPB0072_IAQ_Q
MSDNLDAYRVSKEPYYRPVADEVELYEAAYSVRMPMMLKGPTGCGKTRFVEHMAWKLKKPLITVACNEDM
TASDLVGRFLLDANGTRWQDGPLATAARHGAICYLDEVVEARQDTTVVIHPLTDNRRVLPLEKKGELLRA
HPDFQIVISYNPGYQSLMKDLKQSTKQRFGALDFNYPEHAVEAEIVAHETGVDIEVANKLVSIAERARNL
KGHGLDEGISTRMLIYAGSLIATGVAAQAACRVTLVRPITDDPDMRDALDSAVATFF

>Marichromatium purpuratum_IAQ_Q
MSETHRDQYLIREEPYYRTVEDEVRLYEAAYAARMPVMLKGPTGCGKSRFVEYMAWRLERPLITVACNED
MTASDLVGRFLLDADGTRWQDGPLTVAARIGAICYLDEVVEARQDTTVVIHPLTDHRRCLPLEKKGELVE
AHPDFQIVISYNPGYQSLMKDLKQSTKQRFGALDFSYPGAAIEAEIVAHEGGIERDQADRLVQVAQRSRN
LKGHGLDEGMSTRLLVYAAQLMAKGIEPRAAAQMALVRPLTDDPDMRDTLDAAVDTYF

>AfCbbQ3_B7JB17
MSPEIDQYLVRNMPYYRTVADEVDLYEAAYSVRMPMMLKGPTGCGKTRFIEYMAWKLGKPLITVACNEDM
TASDLVGRFLLDASGTRWQDGPLAIAARFGAICYLDEVVEARQDTTVVIHPLTDARRVLPLEKKGELVQA
HPDFQIVISYNPGYQSLMKDLKQSTKQRFGALDFNYPAHDIETEIVAHETGVSVEIAGKLVSIAERARNL
KGHGLDEGISTRMLIYAGSLITKGVEPLAACHMTLVRPITDDPDMRDALDAAVSTFF

>Ferrovum sp. Zulauf-31_IAC_Q
MNGVIDQYRVEQKPYYHTVADEVDLYEAAYGVRMPMMLKGPTGCGKTRFVEYMAWKLGKPLITVACNEDM
TASDLVGRFLLDVSGTRWQDGPLAIAARYGAICYLDEVVEARQDTTVVIHPLTDNRRVLPLEKKGELIHA
HPDFQLVISYNPGYQSLMKDLKQSTKQRFGALDFNYPEHAVEMEIVSHETGVPREVSDKLVSIAERARNL
KGHGLDEGISTRMLVYAGSLIAKGVDPQNACRVALVRPITDDPDMRDALDAAVTTFF

>Ectothiorhodosinus mongolicus M9_IAC_Q
MADAQAIRSPAQHTQELGLDQYRIQQEPYYRSVADEVELYEAAYSVRMPMMLKGPTGCGKTRFVEYMAWR
LGKPLITVACNEDMTASDLVGRFLLDANGTRWQDGPLAVAARHGAICYLDEVVEARQDTTVVIHPLTDAR
RVLPLEKKGEIIEAHPDFQVVISYNPGYQSLMKDLKQSTKQRFGALDFDYPEHDIEAEIVAHESGVNLEA
AKNLVHIGERARNLKGHGLDEGLSTRMLIYAGSLIASGIDPRAACRVALVRPITDDPDMRDALDSAVTTY
F

>Sulfurirhabdus autotrophica_IAC_Q
MNDVISQYSVKEQPYYRSVTDEVALYEAAYSVRMPMMLKGPTGCGKTRFVEYMAWKLGKPLITVACNEDM
TASDLVGRFLLDASGTRWQDGPLAIAARHGAICYLDEVVEARQDTTVVIHPLTDARRVLPLEKKGELIQA
HPDFQLVISYNPGYQSLMKDLKQSTKQRFGALDFNYPDHEIETEIVSHETRVSQDVASKLVSIAERARNL
KGHGLDEGISTRMLIYAGSLIASGVDPMSACRMTLVRPITDDPDMRDALDAAVSTFF

>Gammaproteobacteria sp. genome_bin_46_IAC_Q
MSEGLEQYRVRKEPYYRAVSDEVALYEAAYSVRMPIMLKGPTGCGKTRFV
EYMAWKLGKPLITVACNEDMTASDLVGRFLLAASGTRWQDGPLALAARYG
AICYLDEVVEARQDTTVVIHPLTDNRRVLPLEKKGELLNAHADFQIVISY
NPGYQSLMKDLKQSTKQRFGALDFNYPAHDIETEIVAHETGVSSDVAGKL
VSIAERARNLKGHGLDEGISTRMLIYAGSLINKGVDPVAACRVTLVRPIT
DDPDMRDALDAAVTTFF

>Acidithiobacillus ferrivorans SS3_IAC_Q
MSPEIDPYLVQDMPYYRAVADEVELYEAAYSVRMPMMLKGPTGCGKTRFVEYMAWKLGKPLITVACNEDM
TASDLVGRFLLDASGTRWQDGPLAIAARFGAICYLDEVVEARQDTTVVIHPLTDARRVLPLEKKGELVQA
HPDFQMVISYNPGYQSLMKDLKQSTKQRFGALDFSYPAHAIETEIVAHETSVGVEIAGKLVSIAERARNL
KGHGLDEGISTRMLIYAGSLITQGVEPLAACRMTLVRPITDDPDMRDALDAAVSTFF

>Putative Oxalobacteraceae spp._Bin3_E1B_IAC_Q
MRDENQMRTYMPRRDAANRSTASTSNAQPMSRPAADAVAPTSASLDSYRV
AREPYYRAIGDEVALYEAAYSVRMPIMLKGPTGCGKTRFVEYMAWKLGKP
LITVACNEDMTASDLVGRFLLDASGTRWQDGPLALAARHGAICYLDEVVE
ARQDTTVVIHPLTDARRILPLEKKGEIIEAHPDFQVVISYNPGYQSLMKD
LKQSTKQRFGALDFNYPEHETEAEIVAHESGVGVDVAKNLVHIAERARNL
KGHGLDEGISTRMLIYAGSLIAQGVAPLAACRVALVRPITDDPDMRDALD
SAVTTYF

>Thiomonas sp. str. 3As_IAC_Q
MPAAHRPAADLSAAPASGLDAYRVAREPYYRALSDEVELYEAAYSVRLPVMLKGPTGCGKTRFVEYMAWK
LGKPLITVACNEDMTASDLVGRYLLDANGTRWQDGPLAMAARLGAICYLDEVVEARQDTTVAIHPLTDAR
RILPLEKKGEIIEAHPDFQVVISYNPGYQSLMKDLKQSTKQRFAALDFHYPEHEVEAEIVAHESGVGLEV
AKNLVHIAERSRNLKGHGLDEGISTRMLIYAGSLIAQGVAPLGACRMALVRPITDDPDMRDALDAAVTTY
F

>Thioalkalivibrio versutus D301_IAC_Q
MQDELRDHLITEEPYYQSTADEVELYEAAYSVRMPMMLKGPTGCGKTRFVEHMAWKLRKPLITVSCNEDM
TASDLVGRYLLDANGTRWQDGPLTQAARHGAICYLDEIVEARQDTTVVIHPLTDNRRMLPLEKKGEMVEA
HPDFQVVISYNPGYQSLMKDLKESTKQRFGALDFNYPDHATETRIVVHEGGVNEDMASKLVSVAERARNL
KGHGLDEGISTRMLVYAASLIAKGVAPLAACRMALVRPITDDPDMRDALDSAVTTFF

>Thioalkalivibrio sp. ALJ8_IAC_Q
MQDDLRDHLITEEPYYQPVADEIELYEAAYSVRMPMMLKGPTGCGKTRFVEHMAWKLGKPLITVACNEDM
TASDLVGRYLLDADGTRWQDGPLTLAARHGAICYLDEIVEARQDTTVVIHPLTDNRRVLPLEKKGEMVQA
HADFQVVISYNPGYQSLMKDLKQSTKQRFGALDFDYPDHETEAKIVAHEGKINEEMAGKLVSVAERARNL
KGHGLDEGISTRMLVYAASLIAKGVEPLGACRMALVRPITDDPDMRDALDSAVTTFF

>Nitrosomonas nitrosa Nm90_IAC_Q
MHNQTFMRTYSPRQEALARKAAQQRDNQSFENLASSDLLTQYRIKSEPYYRMVADEIELYEAAYSVRMPI
MLKGPTGCGKTRFVEYMAWKLNKPLITVACNEDMTASDLIGRYLLDASGTRWQDGPLAVAARYGAICYLD
EVVEARQDTIVAIHTLTDARRMLPLEKKGEVIEAHPDFQLVISYNPGYQSLMKDLKQSTKQRFGALDFDY
PEHDIEAEIVAHESGINLDIAKKLVHIAERARNLKGHGLDEGLSTRMLIYAGSLIYKGVQPLAACRVALV
RPITDDPDMRDALDSAVTTYF

>Nitrosomonas sp. 51 Nm51_IAC_Q
MQNQTFTRTYSPRQAMLARRTPQQQAVQQTAAQIDTAPSGVLEQYHIRSEPYYRVVSDEIELYEAAYSVR
MPIMLKGPTGSGKTRFVEYMAWKLGKPLITVACNEDMTASDLTGRFLLDANGTHWQDGPLAVAARYGAIC
YLDEVVEARQDTIVSIHTLTDARRMLPLEKKGEVIEAHPDFQLVISYNPGYQSLMKDLKQSTKQRFGALD
FDYPEHDIEAEIVAHESGVSLDVAKNLVHIAERARNLKGHGLDEGLSTRMLIYAGSLISKGVQPLAACRV
ALVRPITDDADMRDALDSAVTTYF

>Thioalkalivibrio sp. ALE31_IAC_Q
MQDELRDHLITEEPYYQPTADEVELYEAAYSVRMPMMLKGPTGCGKTRFVEHMAWKLGKPLITVACNEDM
TASDLVGRYLLDADGTRWQDGPLTQAARHGAICYLDEIVEARQDTTVVIHPLTDNRRVLPLEKKGEMVEA
HPDFQVVISYNPGYQSLMKDLKESTKQRFGALDFNYPDHETEARIVAHEGGINEDMAGKLVSVAERARNL
KGHGLDEGISTRMLVYAASLIANGVAPLAACRMALVRPITDDPDMRDALDSAVTTFF

>Nitrosomonas halophila Nm1_IAC_Q
MSEALAQYYIKQEPYYRLINDEVELYEAAYSVRMPIMLKGPTGCGKTRFVEYMAWKLGKPLITVACNEDM
TASDLVGRYLLDASGTRWQDGPLTVAARHGAICYLDEVVEARQDTTVVIHPLTDARRMLPLEKKGEVVEA
HPDFQLVISYNPGYQSLMKDLKQSTKQRFGALDFNYPEHAVEAEIVAYESGVSLEIAKNLVHIGERARNL
KGHGLDEGLSTRMLIYAGSLISKGVSPLAACRVALVRPITDDPDMRDALDSAVTTYF

>Nitrobacter winogradskyi_IAC_Q
MTDTTGAASPLDAYRVAKEPYYRAVADEIALYEAAYSVRMPMMLKGPTGCGKTRFVEYMAWKLGKPLVTV
ACNEDMTASDLVGRFLLDANGTRWQDGPLTMAARFGGICYLDEVVEARQDTTVVIHSLTDARRVLPLEKK
GEIVEAHPDFQVVISYNPGYQSLMKDLKQSTKQRFGALDFNYPEHEVEAEIVVHESGVGLDAAKKLVHIA
EHARNLKGHGLDEGISTRMLIYAGSLISRGVAPLAACRVALVRPITDDPDMRNALDSAVTTYF
