# Supplementary material for: The CbbQO-type rubisco activases encoded in carboxysome gene clusters can activate carboxysomal form IA rubiscos
Source: J Biol Chem. 2021 Dec 8;298(1):101476. doi: 10.1016/j.jbc.2021.101476 (PMC8718961; doi:10.1016/j.jbc.2021.101476)
Supplement: Dataset S1 [file mmc2.zip › CbbS_sequences.fa]

>Hydrogenovibrio marinus_IAQ_S
MSQVQDYPSRLSDPTSRKAETFSYLPKMTADQIKAQVEYIISKGWNPAIE
HSEPENAFSYYWYMWKLPMFGETDANVVLAEVDACIKANPNNHVRLIGYD
NYAQSQGANMLVKRGDM

>Rhodobacter sphaeroides ATCC 17025_IAQ_S
MSVQDYKSRLSDPASRKMGTFSYLPPMTEDEIRRQVEWIVKNGWNPAIEH
TEPEFASGTYWYMWKLPMFGETEVDTILGELKACHEANPDNHVRLIGYDN
FTQSQSANMVVYRGAAV

>Rhodobacter capsulatus B6_IAQ_S
MSTVQDYPSRLSRPESRKMGTFSYLPPMGEAEIRRQVDWIVKNGWNPGIE
HTEPEFAAQTYWYMWKLPMFGETDVDAILAELKACHEANPGHHVRLIGYD
NFTQSQGANMIVYRGAAV

>Ralstonia metallidurans_IAQ_S
MSDVMDYNSRLSDPASRKFETFSYLPAMDAASIKRQVEYLVKKGWNPAIE
HIEPEYLMDSYWYMWKLPMFGETDVDRVLAEAKACHKANPNNHVRLVGYD
NFKQSQGAAMVVYRGKTV

>Ferrovum sp. Zulauf-31_IAQ_S
MSEVMDYKSRLSDPASRKFETFSYLPAMGADEIRKQVEYLVKKGWNPAIEHIEPEYLMDSYWYMWKLPMFGETDVEKVLAEAEACHKANPDNHVRLIGYDNFSQSQGASMVIFRGKTV

>Sulfuriferula sp. AH1_IAQ_S
MNEVMDYKSRLSDPASRKFETFSYLPAMSEAEIRKQVEYLVSKGWNPAIEHIEPQYLMDSYWYMWKLPMF
GETDVNVVLAEALACHKANPDNHVRLIGYNNFNQSQGTSMVIYRGKTV

>Ectothiorhodospira haloalkaliphila_IAQ_S
MSDIQSFKAEQKYETFSYLPQMTDEQIRQQIQYLIDQGWNPAIEHSEPENAFGSYWYMWKLPMFGEQSVD
TVLAEVEACKKENPGHLVRLIGYDNYAQCQGTSMLVHKG

>Ectothiorhodospira haloalkaliphila_IAC_Q-_S
MPFQNTMGDYQTRQTLETFGFLPALTQEEIFDQIAYVIAQGWTPSIEHIHPSQAMNHYWPMWKLPFFGSV
DLQQVVNELEACHRAYPDHHVRFTGYDNYTQSQGSAFVVFEGRR

>Nitrosomonas europaea Nm35_IAQ_S
MSEVIDYKSRLSDPGSRKFETFSYLPSLDQDQIRKQVEYIVKKGWNPAVEHTEPEFLMSNYWYMWKLPMF
GETDVDRILAEAEACHKANPNNHVRLIGYNNFNQSQGTAMVIYRGKTV

>Nitrosomonas aestuarii Nm36_IAQ_S
MSEVIDYKSRVSDPSSRKFETFSYLPAMNAKDIKKQVEYLISKGWNPAIEHTEPEYLMDSYWYMWKLPMF
GETDVDRVLAEAEACHKANPDNHVRLIGYNNFNQSQGTAMVIYRGKTI

>Nitrosomonas ureae Nm13_IAQ_S
MSEVIDYKSRVSDPASRKFETFSYLPAMSDKDIKKQVQYLVSKGWNPAIEHTEPEYIMDSYWYMWKLPMF
GETDVDRVLAEAAACHKANPNNHVRLIGYNNFNQSQGTAMVIYRGKTV

>Hydrogenophaga sp. LPB0072_IAQ_S
MQDYTSRLSDPASRKFETFSYLPPMTDAEIRKQVEYLVKKGWNPAIEHTEPRYLGDSYWYMWKLPMFGET
DVDKVLAEAEACRKANPDNHVRLIGYNNFNQSQGTSMVIFRGRTI

>Marichromatium purpuratum_IAQ_S
MSEMQDYQSSLEDASSRKFETFSYLPAMSPEGIRQQVEFIVSKGWNPAIEHTEPENAFDHYWYMWKLPMF
GETDVDTILAEAEACHQAHPDNHVRLIGYDNYAQSQGAAMVIYRGTPV

>AfCbbS2_B7JB29
MADIQDYDSTPKYETFSYLPAMGPEKMRRQIAYLVNQGWNPGIEHVEPERASTYYWYMWKLPMFGEQSVD
TVIAELEACHRAHPNHHVRLIGYDNYSQSQGSAFVVFRGR

>Ferrovum sp. Zulauf-31_IAC_S
MADIQDYNSTPKYETFSYLPAMSPEKMRRQIAYIVSQGWNPGIEHVEPTRAFNYYWYMWKLPMFGEQSVD
TIISELEACHRAHPNHHVRLIGYDNYSQSQGSSFVVFRGR

>Ectothiorhodosinus mongolicus M9_IAC_S
MAVQVYKSSTKYETFSYLPPMSAEQIRQQIAYCINQGWNPSVEHSEKEKAMSNYWYMWKLPFFGEQSVDA
VLAELEACHREFPSHLVRFVAYDNYAQSQGLTFVVYR

>Sulfurirhabdus autotrophica_IAC_S
MADIQDFKSTPKYETFSYLPPMTPEKIRRQIAYLVSQGWNPGIEHVEPARASAYYWYMWKLPMFGEQSVD
VIIAELEACHRAHPGNHVRLIGYDNYSQSQGTSFVVFRGK

>Gammaproteobacteria sp. genome_bin_46_IAC_S
MSDIQDYKSTPKFETFSYLPAMTPEKTRRQIAYIVSQGWNPGIEHVEPER
AFNYYWYMWKLPMFGEQSVDVIIAELEACHRAHPNNHVRLIGYDNYSQSQ
GSAFVVFRGR

>Acidithiobacillus ferrivorans SS3_IAC_S
MADIQDYNSTPKYETFSYLPAMGPEKMRRQIAYLISQGWNPGIEHVEPERASTYYWYMWKLPMFGEQSVD
TVIAELEACHRAHPGHHVRLIGYDNYSQSQGSSFVVFRGR

>Putative Oxalobacteraceae spp._Bin3_E1B_IAC_S
MAVQAYRSTKKYETFSYLPQMTPDQVRRQIAYAIAQGWNPAVEHAVKGTL
AKESFWHMWKLPLFGEQSVDVVLAEIEACHREFPDQMVRFVAYDNYAQSQ
GMAFVVYR

>Thiomonas sp. str. 3As_IAC_S
MATVQAYKATKKYETFSYLPQMTPEQVRRQIAYTIAQGWNPAVEHTEKGTSARVSFWYMWKLPLFGEQSV
DAVLAELEACHREFPDHMVRFVAYDNYAQSQGLAFVVYR

>Thioalkalivibrio versutus D301_IAC_S
MSDIQNFKPVQKYETFSYLPEMNADQVRRQIEYTIAQGWNPAVEYSEKEHAMSNYWYMWKLPMFGEQSVE
AVLSEIEQCRRANPGMMVRFLAYDNYAQSQGTAFVVDRGR

>Thioalkalivibrio sp. ALJ8_IAC_S
MSDIQNFKQSQKYETFSYLPEMNADQVRKQIEYCLAQGWNPAIEYSEKENAMAHYWYMWKLPFFGEQSVE
AVLSEIEECRRANPGMMVRFIAYDNYAQSQGMAFVVDRGR

>Nitrosomonas nitrosa Nm90_IAC_S
MTVQAYKATRKYETFSYLPQMTPDQVRRQIAYAISQGWNPAIEHTEKGANSMSNYWYMWKLPLFGEQSID
AVLAEIEACHREFPDHMVRFVAYDNYTQSQGLAFVVYR


>Nitrosomonas sp. 51 Nm51_IAC_S
MTVQAYKATRKYETFSYLPQLTPDQVSRQIAYAISLGWNPAVEHTEKGADAYSNYWYMWKLPLFGEQSVE
AVLAEIEACHREFPDHMVRFVAYDNYTQSQGLAFVVYR

>Thioalkalivibrio sp. ALE31_IAC_S
MSDIQNFKPVQKYETFSYLPEMNADQVRKQIEYCLAQGWNPAVEYSEKENAMSHYWYMWKLPFFGEQSVE
AVLQEIEECRRSNPGMMVRFIAYDNYAQSQGMAFVVDRGR

>Nitrosomonas halophila Nm1_IAC_S
MTVQAYKVTKKYETFSYLPQMTPDQVRRQIAYAISQGWNPAVEHTEKGAAATSNFWYMWKLPLFGEQSVD
AVLAELDACHREFPDHVVRFLAYDNYTQSQGTAFVVYR

>Nitrobacter winogradskyi_IAC_S
MAVQAYRSLKKYETFSYLPQMTPEQVRRQIAHAIAQGWNPAVEHTEKGTPAKASYWYMWKLPLFGEQSVD
AVVAEIEACHREFPDQMVRFVAYDNYAQSQGMAFVVYR

>Bradyrhizobium sp. ORS278_IAC_Q-_S
MSEAVAYKSAERRGETFSYLPPMTQDRLRRNIAYLIAQNWNPAIEHTEPEKSMSSFWYLWKLPMFGERSI
ERILGELEACHRTNPGHHVRLIGYDNYSQSQGTAFIVYRAGGR

>Paulinella chromatophora_IAC_Q-_S
MPFMSTVGDYQTVATLETFGFLPPMTQDEIYDQIAYIIAQGWSPVVEHVHPSRSMAIYWSYWKLPFFGEK
DLGVIVSELEACHRAYPDHHVRLVGYDAYTQSQGACFVVFEAR

>Thioflavicoccus mobilis_IAC_Q-_S

>Halorhodospira halochloris_IAC_Q-
